# Supplementary material for: Associations of 2923 Olink proteins with demographic, lifestyle, environmental and health characteristics in middle-aged Chinese adults
Source: Eur J Epidemiol. 2025 Oct 10;40(10):1205–20. doi: 10.1007/s10654-025-01311-z (PMC12660334; doi:10.1007/s10654-025-01311-z)
Supplement: Supplementary file 2 — Supplementary Material 2 [file 10654_2025_1311_MOESM2_ESM.xlsx]

## Sheet: eTable 1
	Olink® Explore 3072 Assay List
UniProt ID	Protein name	Gene name	Explore 384 panel
P16860	Natriuretic peptides B	NPPB	Cardiometabolic
P19429	Troponin I, cardiac muscle	TNNI3	Cardiometabolic
P61978	Heterogeneous nuclear ribonucleoprotein K	HNRNPK	Cardiometabolic
P17676	CCAAT/enhancer-binding protein beta	CEBPB	Cardiometabolic
P08670	Vimentin	VIM	Cardiometabolic
O96017	Serine/threonine-protein kinase Chk2	CHEK2	Cardiometabolic
P34998	Corticotropin-releasing factor receptor 1	CRHR1	Cardiometabolic
Q969D9	Thymic stromal lymphopoietin	TSLP	Cardiometabolic
P55082	Microfibril-associated glycoprotein 3	MFAP3	Cardiometabolic
O95988	T-cell leukemia/lymphoma protein 1B	TCL1B	Cardiometabolic
Q9NRD8	Dual oxidase 2	DUOX2	Cardiometabolic
Q16619	Cardiotrophin-1	CTF1	Cardiometabolic
P17516	Aldo-keto reductase family 1 member C4	AKR1C4	Cardiometabolic
Q9NRV9	Heme-binding protein 1	HEBP1	Cardiometabolic
P36952	Serpin B5	SERPINB5	Cardiometabolic
P52789	Hexokinase-2	HK2	Cardiometabolic
P34947	G protein-coupled receptor kinase 5	GRK5	Cardiometabolic
Q96N03	V-set and transmembrane domain-containing protein 2-like protein	VSTM2L	Cardiometabolic
P31483	Nucleolysin TIA-1 isoform p40	TIA1	Cardiometabolic
Q9Y2B0	Protein canopy homolog 2	CNPY2	Cardiometabolic
O43186	Cone-rod homeobox protein	CRX	Cardiometabolic
O95183	Vesicle-associated membrane protein 5	VAMP5	Cardiometabolic
Q6UWL2	Sushi domain-containing protein 1	SUSD1	Cardiometabolic
Q9UKL0	REST corepressor 1	RCOR1	Cardiometabolic
P01375	Tumor necrosis factor	TNF	Cardiometabolic
P35218	Carbonic anhydrase 5A, mitochondrial	CA5A	Cardiometabolic
P51161	Gastrotropin	FABP6	Cardiometabolic
Q15831	Serine/threonine-protein kinase STK11	STK11	Cardiometabolic
O60635	Tetraspanin-1	TSPAN1	Cardiometabolic
P62736	Actin, aortic smooth muscle	ACTA2	Cardiometabolic
P58546	Myotrophin	MTPN	Cardiometabolic
O43854	EGF-like repeat and discoidin I-like domain-containing protein 3	EDIL3	Cardiometabolic
Q13105	Zinc finger and BTB domain-containing protein 17	ZBTB17	Cardiometabolic
P21246	Pleiotrophin	PTN	Cardiometabolic
O95684	Centrosomal protein 43	CEP43	Cardiometabolic
Q12912	Inositol 1,4,5-triphosphate receptor associated 2	IRAG2	Cardiometabolic
P21964	Catechol O-methyltransferase	COMT	Cardiometabolic
P09237	Matrilysin	MMP7	Cardiometabolic
Q15165	Serum paraoxonase/arylesterase 2	PON2	Cardiometabolic
Q8TE57	A disintegrin and metalloproteinase with thrombospondin motifs 16	ADAMTS16	Cardiometabolic
P55259	Pancreatic secretory granule membrane major glycoprotein GP2	GP2	Cardiometabolic
Q92558	Wiskott-Aldrich syndrome protein family member 1	WASF1	Cardiometabolic
Q99549	M-phase phosphoprotein 8	MPHOSPH8	Cardiometabolic
Q8NHS0	DnaJ homolog subfamily B member 8	DNAJB8	Cardiometabolic
Q9H5Y7	SLIT and NTRK-like protein 6	SLITRK6	Cardiometabolic
O15354	Prosaposin receptor GPR37	GPR37	Cardiometabolic
P20718	Granzyme H	GZMH	Cardiometabolic
P13807	Glycogen [starch] synthase, muscle	GYS1	Cardiometabolic
P40225	Thrombopoietin	THPO	Cardiometabolic
Q8NC01	C-type lectin domain family 1 member A	CLEC1A	Cardiometabolic
O75354	Ectonucleoside triphosphate diphosphohydrolase 6	ENTPD6	Cardiometabolic
P05231	Interleukin-6	IL6	Cardiometabolic
P31997	Carcinoembryonic antigen-related cell adhesion molecule 8	CEACAM8	Cardiometabolic
P25815	Protein S100-P	S100P	Cardiometabolic
O75356	Ectonucleoside triphosphate diphosphohydrolase 5	ENTPD5	Cardiometabolic
Q9BYF1	Angiotensin-converting enzyme 2	ACE2	Cardiometabolic
P07585	Decorin	DCN	Cardiometabolic
Q04760	Lactoylglutathione lyase	GLO1	Cardiometabolic
Q9NWQ8	Phosphoprotein associated with glycosphingolipid-enriched microdomains 1	PAG1	Cardiometabolic
Q13444	Disintegrin and metalloproteinase domain-containing protein 15	ADAM15	Cardiometabolic
P40818	Ubiquitin carboxyl-terminal hydrolase 8	USP8	Cardiometabolic
P22004	Bone morphogenetic protein 6	BMP6	Cardiometabolic
Q9UKP3	Integrin beta-1-binding protein 2	ITGB1BP2	Cardiometabolic
P09668	Pro-cathepsin H	CTSH	Cardiometabolic
P46379	Large proline-rich protein BAG6	BAG6	Cardiometabolic
O14793	Growth/differentiation factor 8	MSTN	Cardiometabolic
Q9BWV1	Brother of CDO	BOC	Cardiometabolic
P08319	All-trans-retinol dehydrogenase [NAD(+)] ADH4	ADH4	Cardiometabolic
P09496	Clathrin light chain A	CLTA	Cardiometabolic
P34913	Bifunctional epoxide hydrolase 2	EPHX2	Cardiometabolic
Q96A56	Tumor protein p53-inducible nuclear protein 1	TP53INP1	Cardiometabolic
Q9Y4X3	C-C motif chemokine 27	CCL27	Cardiometabolic
P00568	Adenylate kinase isoenzyme 1	AK1	Cardiometabolic
P09525	Annexin A4	ANXA4	Cardiometabolic
Q15067	Peroxisomal acyl-coenzyme A oxidase 1	ACOX1	Cardiometabolic
NTproBNP	N-terminal prohormone of brain natriuretic peptide	NTproBNP	Cardiometabolic
Q05315	Galectin-10	CLC	Cardiometabolic
Q6PJW8	Consortin	CNST	Cardiometabolic
P48357	Leptin receptor	LEPR	Cardiometabolic
P01222	Thyrotropin subunit beta	TSHB	Cardiometabolic
P31949	Protein S100-A11	S100A11	Cardiometabolic
Q9H7M9	V-type immunoglobulin domain-containing suppressor of T-cell activation	VSIR	Cardiometabolic
O14917	Protocadherin-17	PCDH17	Cardiometabolic
P16234	Platelet-derived growth factor receptor alpha	PDGFRA	Cardiometabolic
Q12864	Cadherin-17	CDH17	Cardiometabolic
Q9Y5X1	Sorting nexin-9	SNX9	Cardiometabolic
Q16620	BDNF/NT-3 growth factors receptor	NTRK2	Cardiometabolic
Q03154	Aminoacylase-1	ACY1	Cardiometabolic
O60496	Docking protein 2	DOK2	Cardiometabolic
P21549	Serine--pyruvate aminotransferase	AGXT	Cardiometabolic
Q13043	Serine/threonine-protein kinase 4	STK4	Cardiometabolic
P21980	Protein-glutamine gamma-glutamyltransferase 2	TGM2	Cardiometabolic
Q9UHL4	Dipeptidyl peptidase 2	DPP7	Cardiometabolic
O60664	Perilipin-3	PLIN3	Cardiometabolic
O94903	Pyridoxal phosphate homeostasis protein	PLPBP	Cardiometabolic
Q9UMF0	Intercellular adhesion molecule 5	ICAM5	Cardiometabolic
P10644	cAMP-dependent protein kinase type I-alpha regulatory subunit	PRKAR1A	Cardiometabolic
P40189	Interleukin-6 receptor subunit beta	IL6ST	Cardiometabolic
Q9H773	dCTP pyrophosphatase 1	DCTPP1	Cardiometabolic
Q6GTS8	N-fatty-acyl-amino acid synthase/hydrolase PM20D1	PM20D1	Cardiometabolic
Q53H82	Endoribonuclease LACTB2	LACTB2	Cardiometabolic
Q13158	FAS-associated death domain protein	FADD	Cardiometabolic
Q99674	Cell growth regulator with EF hand domain protein 1	CGREF1	Cardiometabolic
P10145	Interleukin-8	CXCL8	Cardiometabolic
P09382	Galectin-1	LGALS1	Cardiometabolic
Q8WX77	Insulin-like growth factor-binding protein-like 1	IGFBPL1	Cardiometabolic
P41218	Myeloid cell nuclear differentiation antigen	MNDA	Cardiometabolic
P55285	Cadherin-6	CDH6	Cardiometabolic
Q9UHD0	Interleukin-19	IL19	Cardiometabolic
P16112	Aggrecan core protein	ACAN	Cardiometabolic
Q9ULL4	Plexin-B3	PLXNB3	Cardiometabolic
Q06418	Tyrosine-protein kinase receptor TYRO3	TYRO3	Cardiometabolic
Q13541	Eukaryotic translation initiation factor 4E-binding protein 1	EIF4EBP1	Cardiometabolic
O75340	Programmed cell death protein 6	PDCD6	Cardiometabolic
P51693	Amyloid-like protein 1	APLP1	Cardiometabolic
Q9NY25	C-type lectin domain family 5 member A	CLEC5A	Cardiometabolic
P08263	Glutathione S-transferase A1	GSTA1	Cardiometabolic
Q969P0	Immunoglobulin superfamily member 8	IGSF8	Cardiometabolic
Q16820	Meprin A subunit beta	MEP1B	Cardiometabolic
P18827	Syndecan-1	SDC1	Cardiometabolic
P19022	Cadherin-2	CDH2	Cardiometabolic
Q8NI22	Multiple coagulation factor deficiency protein 2	MCFD2	Cardiometabolic
Q96LA6	Fc receptor-like protein 1	FCRL1	Cardiometabolic
Q14956	Transmembrane glycoprotein NMB	GPNMB	Cardiometabolic
P09417	Dihydropteridine reductase	QDPR	Cardiometabolic
Q9UBU3	Appetite-regulating hormone	GHRL	Cardiometabolic
P41236	Protein phosphatase inhibitor 2	PPP1R2	Cardiometabolic
Q9Y5K6	CD2-associated protein	CD2AP	Cardiometabolic
O95544	NAD kinase	NADK	Cardiometabolic
P27352	Cobalamin binding intrinsic factor	CBLIF	Cardiometabolic
Q9GZM7	Tubulointerstitial nephritis antigen-like	TINAGL1	Cardiometabolic
Q8WVQ1	Soluble calcium-activated nucleotidase 1	CANT1	Cardiometabolic
Q8WTU2	Scavenger receptor cysteine-rich domain-containing group B protein	SSC4D	Cardiometabolic
P78380	Oxidized low-density lipoprotein receptor 1	OLR1	Cardiometabolic
Q9NR28	Diablo homolog, mitochondrial	DIABLO	Cardiometabolic
Q86VZ4	Low-density lipoprotein receptor-related protein 11	LRP11	Cardiometabolic
Q13275	Semaphorin-3F	SEMA3F	Cardiometabolic
P41159	Leptin	LEP	Cardiometabolic
P06858	Lipoprotein lipase	LPL	Cardiometabolic
Q8IZP9	Adhesion G-protein coupled receptor G2	ADGRG2	Cardiometabolic
Q9Y286	Sialic acid-binding Ig-like lectin 7	SIGLEC7	Cardiometabolic
O95502	Neuronal pentraxin receptor	NPTXR	Cardiometabolic
O75791	GRB2-related adapter protein 2	GRAP2	Cardiometabolic
Q9HBB8	Cadherin-related family member 5	CDHR5	Cardiometabolic
P52888	Thimet oligopeptidase	THOP1	Cardiometabolic
P35754	Glutaredoxin-1	GLRX	Cardiometabolic
P21583	Kit ligand	KITLG	Cardiometabolic
Q9UKJ0	Paired immunoglobulin-like type 2 receptor beta	PILRB	Cardiometabolic
Q15846	Clusterin-like protein 1	CLUL1	Cardiometabolic
P23526	Adenosylhomocysteinase	AHCY	Cardiometabolic
P12104	Fatty acid-binding protein, intestinal	FABP2	Cardiometabolic
P00797	Renin	REN	Cardiometabolic
Q9UK05	Growth/differentiation factor 2	GDF2	Cardiometabolic
P12724	Eosinophil cationic protein	RNASE3	Cardiometabolic
Q9BQB4	Sclerostin	SOST	Cardiometabolic
Q9NQX5	Neural proliferation differentiation and control protein 1	NPDC1	Cardiometabolic
Q07108	Early activation antigen CD69	CD69	Cardiometabolic
P42830	C-X-C motif chemokine 5	CXCL5	Cardiometabolic
P02462	Collagen alpha-1(IV) chain	COL4A1	Cardiometabolic
A6NI73	Leukocyte immunoglobulin-like receptor subfamily A member 5	LILRA5	Cardiometabolic
Q9UEW3	Macrophage receptor MARCO	MARCO	Cardiometabolic
O95841	Angiopoietin-related protein 1	ANGPTL1	Cardiometabolic
Q9BQR3	Serine protease 27	PRSS27	Cardiometabolic
Q99523	Sortilin	SORT1	Cardiometabolic
P35247	Pulmonary surfactant-associated protein D	SFTPD	Cardiometabolic
P20711	Aromatic-L-amino-acid decarboxylase	DDC	Cardiometabolic
P31431	Syndecan-4	SDC4	Cardiometabolic
P09601	Heme oxygenase 1	HMOX1	Cardiometabolic
O00161	Synaptosomal-associated protein 23	SNAP23	Cardiometabolic
Q8IW75	Serpin A12	SERPINA12	Cardiometabolic
P01241	Somatotropin	GH1	Cardiometabolic
Q9BUD6	Spondin-2	SPON2	Cardiometabolic
Q92692	Nectin-2	NECTIN2	Cardiometabolic
Q6WN34	Chordin-like protein 2	CHRDL2	Cardiometabolic
Q01973	Inactive tyrosine-protein kinase transmembrane receptor ROR1	ROR1	Cardiometabolic
Q8N1Q1	Carbonic anhydrase 13	CA13	Cardiometabolic
Q76M96	Coiled-coil domain-containing protein 80	CCDC80	Cardiometabolic
P09467	Fructose-1,6-bisphosphatase 1	FBP1	Cardiometabolic
P07711	Cathepsin L1	CTSL	Cardiometabolic
Q92823	Neuronal cell adhesion molecule	NRCAM	Cardiometabolic
P04792	Heat shock protein beta-1	HSPB1	Cardiometabolic
P07204	Thrombomodulin	THBD	Cardiometabolic
Q16773	Kynurenine--oxoglutarate transaminase 1	KYAT1	Cardiometabolic
Q92520	Protein FAM3C	FAM3C	Cardiometabolic
P19971	Thymidine phosphorylase	TYMP	Cardiometabolic
Q8NBP7	Proprotein convertase subtilisin/kexin type 9	PCSK9	Cardiometabolic
Q16270	Insulin-like growth factor-binding protein 7	IGFBP7	Cardiometabolic
P07911	Uromodulin	UMOD	Cardiometabolic
P55058	Phospholipid transfer protein	PLTP	Cardiometabolic
Q13361	Microfibrillar-associated protein 5	MFAP5	Cardiometabolic
P01130	Low-density lipoprotein receptor	LDLR	Cardiometabolic
P22748	Carbonic anhydrase 4	CA4	Cardiometabolic
P54760	Ephrin type-B receptor 4	EPHB4	Cardiometabolic
P33151	Cadherin-5	CDH5	Cardiometabolic
P23141	Liver carboxylesterase 1	CES1	Cardiometabolic
P15090	Fatty acid-binding protein, adipocyte	FABP4	Cardiometabolic
P08833	Insulin-like growth factor-binding protein 1	IGFBP1	Cardiometabolic
P00750	Tissue-type plasminogen activator	PLAT	Cardiometabolic
P13598	Intercellular adhesion molecule 2	ICAM2	Cardiometabolic
Q76LX8	A disintegrin and metalloproteinase with thrombospondin motifs 13	ADAMTS13	Cardiometabolic
Q01638	Interleukin-1 receptor-like 1	IL1RL1	Cardiometabolic
Q99988	Growth/differentiation factor 15	GDF15	Cardiometabolic
P04054	Phospholipase A2	PLA2G1B	Cardiometabolic
Q9UM47	Neurogenic locus notch homolog protein 3	NOTCH3	Cardiometabolic
Q14767	Latent-transforming growth factor beta-binding protein 2	LTBP2	Cardiometabolic
Q03167	Transforming growth factor beta receptor type 3	TGFBR3	Cardiometabolic
P04275	von Willebrand factor	VWF	Cardiometabolic
Q5VY43	Platelet endothelial aggregation receptor 1	PEAR1	Cardiometabolic
Q06141	Regenerating islet-derived protein 3-alpha	REG3A	Cardiometabolic
P55808	Glycoprotein Xg	XG	Cardiometabolic
P48960	Adhesion G protein-coupled receptor E5	ADGRE5	Cardiometabolic
P04066	Tissue alpha-L-fucosidase	FUCA1	Cardiometabolic
Q9NNX6	CD209 antigen	CD209	Cardiometabolic
P02144	Myoglobin	MB	Cardiometabolic
Q9UBP4	Dickkopf-related protein 3	DKK3	Cardiometabolic
O14798	Tumor necrosis factor receptor superfamily member 10C	TNFRSF10C	Cardiometabolic
P48304	Lithostathine-1-beta	REG1B	Cardiometabolic
P01589	Interleukin-2 receptor subunit alpha	IL2RA	Cardiometabolic
P09619	Platelet-derived growth factor receptor beta	PDGFRB	Cardiometabolic
P08581	Hepatocyte growth factor receptor	MET	Cardiometabolic
Q96AP7	Endothelial cell-selective adhesion molecule	ESAM	Cardiometabolic
P07451	Carbonic anhydrase 3	CA3	Cardiometabolic
Q9Y275	Tumor necrosis factor ligand superfamily member 13B	TNFSF13B	Cardiometabolic
Q13740	CD166 antigen	ALCAM	Cardiometabolic
P14555	Phospholipase A2, membrane associated	PLA2G2A	Cardiometabolic
P08118	Beta-microseminoprotein	MSMB	Cardiometabolic
P07858	Cathepsin B	CTSB	Cardiometabolic
P32942	Intercellular adhesion molecule 3	ICAM3	Cardiometabolic
Q07507	Dermatopontin	DPT	Cardiometabolic
Q9NQ79	Cartilage acidic protein 1	CRTAC1	Cardiometabolic
P15085	Carboxypeptidase A1	CPA1	Cardiometabolic
Q86U17	Serpin A11	SERPINA11	Cardiometabolic
Q9H2A7	C-X-C motif chemokine 16	CXCL16	Cardiometabolic
O75326	Semaphorin-7A	SEMA7A	Cardiometabolic
P17931	Galectin-3	LGALS3	Cardiometabolic
Q9H1U4	Multiple epidermal growth factor-like domains protein 9	MEGF9	Cardiometabolic
P31146	Coronin-1A	CORO1A	Cardiometabolic
P17813	Endoglin	ENG	Cardiometabolic
Q13822	Ectonucleotide pyrophosphatase/phosphodiesterase family member 2	ENPP2	Cardiometabolic
P15086	Carboxypeptidase B	CPB1	Cardiometabolic
P16581	E-selectin	SELE	Cardiometabolic
P19021	Peptidyl-glycine alpha-amidating monooxygenase	PAM	Cardiometabolic
P12111	Collagen alpha-3(VI) chain	COL6A3	Cardiometabolic
Q15828	Cystatin-M	CST6	Cardiometabolic
P04080	Cystatin-B	CSTB	Cardiometabolic
P80370	Protein delta homolog 1	DLK1	Cardiometabolic
P08236	Beta-glucuronidase	GUSB	Cardiometabolic
Q14162	Scavenger receptor class F member 1	SCARF1	Cardiometabolic
P09093	Chymotrypsin-like elastase family member 3A	CELA3A	Cardiometabolic
P48745	CCN family member 3	CCN3	Cardiometabolic
Q9Y4L1	Hypoxia up-regulated protein 1	HYOU1	Cardiometabolic
Q8N423	Leukocyte immunoglobulin-like receptor subfamily B member 2	LILRB2	Cardiometabolic
P15907	Beta-galactoside alpha-2,6-sialyltransferase 1	ST6GAL1	Cardiometabolic
P35590	Tyrosine-protein kinase receptor Tie-1	TIE1	Cardiometabolic
P78324	Tyrosine-protein phosphatase non-receptor type substrate 1	SIRPA	Cardiometabolic
P42574	Caspase-3	CASP3	Cardiometabolic
Q13332	Receptor-type tyrosine-protein phosphatase S	PTPRS	Cardiometabolic
Q12860	Contactin-1	CNTN1	Cardiometabolic
Q8TDL5	BPI fold-containing family B member 1	BPIFB1	Cardiometabolic
P20160	Azurocidin	AZU1	Cardiometabolic
P10586	Receptor-type tyrosine-protein phosphatase F	PTPRF	Cardiometabolic
P46531	Neurogenic locus notch homolog protein 1	NOTCH1	Cardiometabolic
Q13231	Chitotriosidase-1	CHIT1	Cardiometabolic
P04085	Platelet-derived growth factor subunit A	PDGFA	Cardiometabolic
P13686	Tartrate-resistant acid phosphatase type 5	ACP5	Cardiometabolic
P05107	Integrin beta-2	ITGB2	Cardiometabolic
P25445	Tumor necrosis factor receptor superfamily member 6	FAS	Cardiometabolic
O15031	Plexin-B2	PLXNB2	Cardiometabolic
Q14393	Growth arrest-specific protein 6	GAS6	Cardiometabolic
P00533	Epidermal growth factor receptor	EGFR	Cardiometabolic
Q16769	Glutaminyl-peptide cyclotransferase	QPCT	Cardiometabolic
O00584	Ribonuclease T2	RNASET2	Cardiometabolic
P10451	Osteopontin	SPP1	Cardiometabolic
Q8NHL6	Leukocyte immunoglobulin-like receptor subfamily B member 1	LILRB1	Cardiometabolic
O75023	Leukocyte immunoglobulin-like receptor subfamily B member 5	LILRB5	Cardiometabolic
P18065	Insulin-like growth factor-binding protein 2	IGFBP2	Cardiometabolic
P19957	Elafin	PI3	Cardiometabolic
Q9HD89	Resistin	RETN	Cardiometabolic
Q16663	C-C motif chemokine 15	CCL15	Cardiometabolic
P24158	Myeloblastin	PRTN3	Cardiometabolic
Q12884	Prolyl endopeptidase FAP	FAP	Cardiometabolic
P23284	Peptidyl-prolyl cis-trans isomerase B	PPIB	Cardiometabolic
P39060	Collagen alpha-1(XVIII) chain	COL18A1	Cardiometabolic
P04746	Pancreatic alpha-amylase	AMY2A	Cardiometabolic
O15467	C-C motif chemokine 16	CCL16	Cardiometabolic
P02452	Collagen alpha-1(I) chain	COL1A1	Cardiometabolic
Q13867	Bleomycin hydrolase	BLMH	Cardiometabolic
P42785	Lysosomal Pro-X carboxypeptidase	PRCP	Cardiometabolic
O75594	Peptidoglycan recognition protein 1	PGLYRP1	Cardiometabolic
P13987	CD59 glycoprotein	CD59	Cardiometabolic
P19961	Alpha-amylase 2B	AMY2B	Cardiometabolic
P20062	Transcobalamin-2	TCN2	Cardiometabolic
P05121	Plasminogen activator inhibitor 1	SERPINE1	Cardiometabolic
P43121	Cell surface glycoprotein MUC18	MCAM	Cardiometabolic
P59665	Neutrophil defensin 1	DEFA1_DEFA1B	Cardiometabolic
Q6EMK4	Vasorin	VASN	Cardiometabolic
Q13508	Ecto-ADP-ribosyltransferase 3	ART3	Cardiometabolic
Q96KN2	Beta-Ala-His dipeptidase	CNDP1	Cardiometabolic
O95998	Interleukin-18-binding protein	IL18BP	Cardiometabolic
P00740	Coagulation factor IX	F9	Cardiometabolic
P15144	Aminopeptidase N	ANPEP	Cardiometabolic
A1L4H1	Soluble scavenger receptor cysteine-rich domain-containing protein SSC5D	SSC5D	Cardiometabolic
Q06033	Inter-alpha-trypsin inhibitor heavy chain H3	ITIH3	Cardiometabolic
P12830	Cadherin-1	CDH1	Cardiometabolic
P13591	Neural cell adhesion molecule 1	NCAM1	Cardiometabolic
P18428	Lipopolysaccharide-binding protein	LBP	Cardiometabolic
Q99650	Oncostatin-M-specific receptor subunit beta	OSMR	Cardiometabolic
Q12794	Hyaluronidase-1	HYAL1	Cardiometabolic
P07339	Cathepsin D	CTSD	Cardiometabolic
P24821	Tenascin	TNC	Cardiometabolic
Q86VB7	Scavenger receptor cysteine-rich type 1 protein M130	CD163	Cardiometabolic
Q14515	SPARC-like protein 1	SPARCL1	Cardiometabolic
P14543	Nidogen-1	NID1	Cardiometabolic
P30530	Tyrosine-protein kinase receptor UFO	AXL	Cardiometabolic
P07478	Trypsin-2	PRSS2	Cardiometabolic
Q9UBR2	Cathepsin Z	CTSZ	Cardiometabolic
O00533	Neural cell adhesion molecule L1-like protein	CHL1	Cardiometabolic
Q9BXJ1	Complement C1q tumor necrosis factor-related protein 1	C1QTNF1	Cardiometabolic
P35443	Thrombospondin-4	THBS4	Cardiometabolic
P02786	Transferrin receptor protein 1	TFRC	Cardiometabolic
P10721	Mast/stem cell growth factor receptor Kit	KIT	Cardiometabolic
Q07654	Trefoil factor 3	TFF3	Cardiometabolic
P08709	Coagulation factor VII	F7	Cardiometabolic
Q99969	Retinoic acid receptor responder protein 2	RARRES2	Cardiometabolic
O95445	Apolipoprotein M	APOM	Cardiometabolic
Q96H15	T-cell immunoglobulin and mucin domain-containing protein 4	TIMD4	Cardiometabolic
P05556	Integrin beta-1	ITGB1	Cardiometabolic
P08174	Complement decay-accelerating factor	CD55	Cardiometabolic
P08571	Monocyte differentiation antigen CD14	CD14	Cardiometabolic
P16109	P-selectin	SELP	Cardiometabolic
P15529	Membrane cofactor protein	CD46	Cardiometabolic
P07359	Platelet glycoprotein Ib alpha chain	GP1BA	Cardiometabolic
Q15485	Ficolin-2	FCN2	Cardiometabolic
P98160	Basement membrane-specific heparan sulfate proteoglycan core protein	HSPG2	Cardiometabolic
Q15113	Procollagen C-endopeptidase enhancer 1	PCOLCE	Cardiometabolic
P08887	Interleukin-6 receptor subunit alpha	IL6R	Cardiometabolic
P00441	Superoxide dismutase [Cu-Zn]	SOD1	Cardiometabolic
O75015	Low affinity immunoglobulin gamma Fc region receptor III-B	FCGR3B	Cardiometabolic
P10646	Tissue factor pathway inhibitor	TFPI	Cardiometabolic
Q16853	Membrane primary amine oxidase	AOC3	Cardiometabolic
O14786	Neuropilin-1	NRP1	Cardiometabolic
P12318	Low affinity immunoglobulin gamma Fc region receptor II-a	FCGR2A	Cardiometabolic
P80188	Neutrophil gelatinase-associated lipocalin	LCN2	Cardiometabolic
P20023	Complement receptor type 2	CR2	Cardiometabolic
Q9NZK5	Adenosine deaminase 2	ADA2	Cardiometabolic
P55774	C-C motif chemokine 18	CCL18	Cardiometabolic
P19320	Vascular cell adhesion protein 1	VCAM1	Cardiometabolic
Q9NPY3	Complement component C1q receptor	CD93	Cardiometabolic
P17936	Insulin-like growth factor-binding protein 3	IGFBP3	Cardiometabolic
P36222	Chitinase-3-like protein 1	CHI3L1	Cardiometabolic
P01034	Cystatin-C	CST3	Cardiometabolic
Q16627	C-C motif chemokine 14	CCL14	Cardiometabolic
P04070	Vitamin K-dependent protein C	PROC	Cardiometabolic
P03950	Angiogenin	ANG	Cardiometabolic
Q9UGM5	Fetuin-B	FETUB	Cardiometabolic
P49747	Cartilage oligomeric matrix protein	COMP	Cardiometabolic
P27487	Dipeptidyl peptidase 4	DPP4	Cardiometabolic
Q9Y5C1	Angiopoietin-related protein 3	ANGPTL3	Cardiometabolic
P41222	Prostaglandin-H2 D-isomerase	PTGDS	Cardiometabolic
P00915	Carbonic anhydrase 1	CA1	Cardiometabolic
P06681	Complement C2	C2	Cardiometabolic
P05362	Intercellular adhesion molecule 1	ICAM1	Cardiometabolic
P13501	C-C motif chemokine 5	CCL5	Cardiometabolic
P24592	Insulin-like growth factor-binding protein 6	IGFBP6	Cardiometabolic
Q12805	EGF-containing fibulin-like extracellular matrix protein 1	EFEMP1	Cardiometabolic
P05451	Lithostathine-1-alpha	REG1A	Cardiometabolic
Q92820	Gamma-glutamyl hydrolase	GGH	Cardiometabolic
Q15582	Transforming growth factor-beta-induced protein ig-h3	TGFBI	Cardiometabolic
P01033	Metalloproteinase inhibitor 1	TIMP1	Cardiometabolic
P60568	Interleukin-2	IL2	Inflammation
Q13651	Interleukin-10 receptor subunit alpha	IL10RA	Inflammation
Q13219	Pappalysin-1	PAPPA	Inflammation
Q9UHF4	Interleukin-20 receptor subunit alpha	IL20RA	Inflammation
P63241	Eukaryotic translation initiation factor 5A-1	EIF5A	Inflammation
P05412	Transcription factor AP-1	JUN	Inflammation
Q96AX2	Ras-related protein Rab-37	RAB37	Inflammation
P05112	Interleukin-4	IL4	Inflammation
P01584	Interleukin-1 beta	IL1B	Inflammation
O95760	Interleukin-33	IL33	Inflammation
Q8NHJ6	Leukocyte immunoglobulin-like receptor subfamily B member 4	LILRB4	Inflammation
P35225	Interleukin-13	IL13	Inflammation
P22301	Interleukin-10	IL10	Inflammation
P27540	Aryl hydrocarbon receptor nuclear translocator	ARNT	Inflammation
O95379	Tumor necrosis factor alpha-induced protein 8	TNFAIP8	Inflammation
Q8WV07	Protein LTO1 homolog	LTO1	Inflammation
O43707	Alpha-actinin-4	ACTN4	Inflammation
P28838	Cytosol aminopeptidase	LAP3	Inflammation
Q9NP70	Ameloblastin	AMBN	Inflammation
Q6UXK5	Leucine-rich repeat neuronal protein 1	LRRN1	Inflammation
Q9HCU5	Prolactin regulatory element-binding protein	PREB	Inflammation
Q13007	Interleukin-24	IL24	Inflammation
Q9UPV0	Centrosomal protein of 164 kDa	CEP164	Inflammation
O60934	Nibrin	NBN	Inflammation
Q96P31	Fc receptor-like protein 3	FCRL3	Inflammation
Q9Y478	5'-AMP-activated protein kinase subunit beta-1	PRKAB1	Inflammation
Q8TCS8	Polyribonucleotide nucleotidyltransferase 1, mitochondrial	PNPT1	Inflammation
Q5T4W7	Artemin	ARTN	Inflammation
Q5R372	Rab GTPase-activating protein 1-like	RABGAP1L	Inflammation
Q969V3	Nicalin	NCLN	Inflammation
Q8N6P7	Interleukin-22 receptor subunit alpha-1	IL22RA1	Inflammation
P14784	Interleukin-2 receptor subunit beta	IL2RB	Inflammation
Q13459	Unconventional myosin-IXb	MYO9B	Inflammation
P19801	Amiloride-sensitive amine oxidase [copper-containing]	AOC1	Inflammation
Q9NYY1	Interleukin-20	IL20	Inflammation
P57771	Regulator of G-protein signaling 8	RGS8	Inflammation
P20809	Interleukin-11	IL11	Inflammation
Q96PD4	Interleukin-17F	IL17F	Inflammation
O76038	Secretagogin	SCGN	Inflammation
O95715	C-X-C motif chemokine 14	CXCL14	Inflammation
Q03426	Mevalonate kinase	MVK	Inflammation
O14904	Protein Wnt-9a	WNT9A	Inflammation
P26951	Interleukin-3 receptor subunit alpha	IL3RA	Inflammation
Q9Y3P8	Signaling threshold-regulating transmembrane adapter 1	SIT1	Inflammation
Q96DB9	FXYD domain-containing ion transport regulator 5	FXYD5	Inflammation
P48061	Stromal cell-derived factor 1	CXCL12	Inflammation
Q99748	Neurturin	NRTN	Inflammation
Q13574	Diacylglycerol kinase zeta	DGKZ	Inflammation
Q9Y2J8	Protein-arginine deiminase type-2	PADI2	Inflammation
Q04759	Protein kinase C theta type	PRKCQ	Inflammation
Q16552	Interleukin-17A	IL17A	Inflammation
Q12968	Nuclear factor of activated T-cells, cytoplasmic 3	NFATC3	Inflammation
Q14435	Polypeptide N-acetylgalactosaminyltransferase 3	GALNT3	Inflammation
P05113	Interleukin-5	IL5	Inflammation
P01375	Tumor necrosis factor	TNF	Inflammation
Q92844	TRAF family member-associated NF-kappa-B activator	TANK	Inflammation
O43597	Protein sprouty homolog 2	SPRY2	Inflammation
P13693	Translationally-controlled tumor protein	TPT1	Inflammation
Q9P0M4	Interleukin-17C	IL17C	Inflammation
Q7Z739	YTH domain-containing family protein 3	YTHDF3	Inflammation
P42768	Wiskott-Aldrich syndrome protein	WAS	Inflammation
Q96RJ3	Tumor necrosis factor receptor superfamily member 13C	TNFRSF13C	Inflammation
Q8TAD2	Interleukin-17D	IL17D	Inflammation
Q7Z6M3	Allergin-1	MILR1	Inflammation
P30048	Thioredoxin-dependent peroxide reductase, mitochondrial	PRDX3	Inflammation
Q05084	Islet cell autoantigen 1	ICA1	Inflammation
P51617	Interleukin-1 receptor-associated kinase 1	IRAK1	Inflammation
P42701	Interleukin-12 receptor subunit beta-1	IL12RB1	Inflammation
Q9HB29	Interleukin-1 receptor-like 2	IL1RL2	Inflammation
P01583	Interleukin-1 alpha	IL1A	Inflammation
P32456	Guanylate-binding protein 2	GBP2	Inflammation
P12034	Fibroblast growth factor 5	FGF5	Inflammation
P09919	Granulocyte colony-stimulating factor	CSF3	Inflammation
Q9BXJ7	Protein amnionless	AMN	Inflammation
P18564	Integrin beta-6	ITGB6	Inflammation
P01591	Immunoglobulin J chain	JCHAIN	Inflammation
P01579	Interferon gamma	IFNG	Inflammation
Q13291	Signaling lymphocytic activation molecule	SLAMF1	Inflammation
Q8N8S7	Protein enabled homolog	ENAH	Inflammation
Q13261	Interleukin-15 receptor subunit alpha	IL15RA	Inflammation
P09874	Poly [ADP-ribose] polymerase 1	PARP1	Inflammation
Q0Z7S8	Fatty acid-binding protein 9	FABP9	Inflammation
P78362	SRSF protein kinase 2	SRPK2	Inflammation
P09038	Fibroblast growth factor 2	FGF2	Inflammation
O43736	Integral membrane protein 2A	ITM2A	Inflammation
O14867	Transcription regulator protein BACH1	BACH1	Inflammation
Q8IU57	Interferon lambda receptor 1	IFNLR1	Inflammation
Q12933	TNF receptor-associated factor 2	TRAF2	Inflammation
Q06520	Bile salt sulfotransferase	SULT2A1	Inflammation
O60575	Serine protease inhibitor Kazal-type 4	SPINK4	Inflammation
Q9Y5A7	NEDD8 ultimate buster 1	NUB1	Inflammation
O60542	Persephin	PSPN	Inflammation
P30838	Aldehyde dehydrogenase, dimeric NADP-preferring	ALDH3A1	Inflammation
O43521-2	Bcl-2-like protein 11, Isoform BimL	BCL2L11	Inflammation
O60880	SH2 domain-containing protein 1A	SH2D1A	Inflammation
Q12778	Forkhead box protein O1	FOXO1	Inflammation
Q7L8A9	Tubulinyl-Tyr carboxypeptidase 1	VASH1	Inflammation
P55957	BH3-interacting domain death agonist	BID	Inflammation
Q6UB28	Methionine aminopeptidase 1D, mitochondrial	METAP1D	Inflammation
P01903	HLA class II histocompatibility antigen, DR alpha chain	HLA-DRA	Inflammation
Q92609	TBC1 domain family member 5	TBC1D5	Inflammation
P01588	Erythropoietin	EPO	Inflammation
P80098	C-C motif chemokine 7	CCL7	Inflammation
Q9UN19	Dual adapter for phosphotyrosine and 3-phosphotyrosine and 3-phosphoinositide	DAPP1	Inflammation
Q9UNE0	Tumor necrosis factor receptor superfamily member EDAR	EDAR	Inflammation
Q9C035	Tripartite motif-containing protein 5	TRIM5	Inflammation
Q8N608	Inactive dipeptidyl peptidase 10	DPP10	Inflammation
P23229	Integrin alpha-6	ITGA6	Inflammation
Q6DN72	Fc receptor-like protein 6	FCRL6	Inflammation
P33241	Lymphocyte-specific protein 1	LSP1	Inflammation
Q9UNK0	Syntaxin-8	STX8	Inflammation
P13747	HLA class I histocompatibility antigen, alpha chain E	HLA-E	Inflammation
P19474	E3 ubiquitin-protein ligase TRIM21	TRIM21	Inflammation
O75475	PC4 and SFRS1-interacting protein	PSIP1	Inflammation
P13232	Interleukin-7	IL7	Inflammation
Q8IVG5	Sterile alpha motif domain-containing protein 9-like	SAMD9L	Inflammation
Q96LC7	Sialic acid-binding Ig-like lectin 10	SIGLEC10	Inflammation
B1AKI9	Isthmin-1	ISM1	Inflammation
Q6ZMH5	Zinc transporter ZIP5	SLC39A5	Inflammation
P78410	Butyrophilin subfamily 3 member A2	BTN3A2	Inflammation
P12872	Promotilin	MLN	Inflammation
Q12765	Secernin-1	SCRN1	Inflammation
P58294	Prokineticin-1	PROK1	Inflammation
Q9Y6K9	NF-kappa-B essential modulator	IKBKG	Inflammation
O95644	Nuclear factor of activated T-cells, cytoplasmic 1	NFATC1	Inflammation
Q9Y258	C-C motif chemokine 26	CCL26	Inflammation
Q8WTT0	C-type lectin domain family 4 member C	CLEC4C	Inflammation
Q3KPI0	Carcinoembryonic antigen-related cell adhesion molecule 21	CEACAM21	Inflammation
Q9BT73	Proteasome assembly chaperone 3	PSMG3	Inflammation
P20849	Collagen alpha-1(IX) chain	COL9A1	Inflammation
Q9HD26	Golgi-associated PDZ and coiled-coil motif-containing protein	GOPC	Inflammation
P52564	Dual specificity mitogen-activated protein kinase kinase 6	MAP2K6	Inflammation
Q9H0P0	Cytosolic 5'-nucleotidase 3A	NT5C3A	Inflammation
Q9NZN5	Rho guanine nucleotide exchange factor 12	ARHGEF12	Inflammation
P42575	Caspase-2	CASP2	Inflammation
Q9UHC6	Contactin-associated protein-like 2	CNTNAP2	Inflammation
P45984	Mitogen-activated protein kinase 9	MAPK9	Inflammation
P11274	Breakpoint cluster region protein	BCR	Inflammation
Q9UDT6	CAP-Gly domain-containing linker protein 2	CLIP2	Inflammation
Q14242	P-selectin glycoprotein ligand 1	SELPLG	Inflammation
P78310	Coxsackievirus and adenovirus receptor	CXADR	Inflammation
P40933	Interleukin-15	IL15	Inflammation
P05231	Interleukin-6	IL6	Inflammation
P24071	Immunoglobulin alpha Fc receptor	FCAR	Inflammation
Q01151	CD83 antigen	CD83	Inflammation
O76036	Natural cytotoxicity triggering receptor 1	NCR1	Inflammation
P19878	Neutrophil cytosol factor 2	NCF2	Inflammation
P23582	C-type natriuretic peptide	NPPC	Inflammation
Q9NRJ3	C-C motif chemokine 28	CCL28	Inflammation
P26022	Pentraxin-related protein PTX3	PTX3	Inflammation
Q03431	Parathyroid hormone/parathyroid hormone-related peptide receptor	PTH1R	Inflammation
Q9GZT9	Egl nine homolog 1	EGLN1	Inflammation
Q9UMR7	C-type lectin domain family 4 member A	CLEC4A	Inflammation
P13725	Oncostatin-M	OSM	Inflammation
P28845	Corticosteroid 11-beta-dehydrogenase isozyme 1	HSD11B1	Inflammation
P24394	Interleukin-4 receptor subunit alpha	IL4R	Inflammation
Q9NWZ3	Interleukin-1 receptor-associated kinase 4	IRAK4	Inflammation
Q14773	Intercellular adhesion molecule 4	ICAM4	Inflammation
Q16698	2,4-dienoyl-CoA reductase, mitochondrial	DECR1	Inflammation
O60449	Lymphocyte antigen 75	LY75	Inflammation
Q9UKX5	Integrin alpha-11	ITGA11	Inflammation
O15169	Axin-1	AXIN1	Inflammation
P50995	Annexin A11	ANXA11	Inflammation
P01730	T-cell surface glycoprotein CD4	CD4	Inflammation
Q9NRM6	Interleukin-17 receptor B	IL17RB	Inflammation
P01374	Lymphotoxin-alpha	LTA	Inflammation
Q6ZUJ8	Phosphoinositide 3-kinase adapter protein 1	PIK3AP1	Inflammation
P16455	Methylated-DNA--protein-cysteine methyltransferase	MGMT	Inflammation
O94992	Protein HEXIM1	HEXIM1	Inflammation
Q6UXB4	C-type lectin domain family 4 member G	CLEC4G	Inflammation
P20783	Neurotrophin-3	NTF3	Inflammation
O14788	Tumor necrosis factor ligand superfamily member 11	TNFSF11	Inflammation
Q29980_Q29983	MHC class I polypeptide-related sequence A_MHC class I polypeptide-related sequence B	MICB_MICA	Inflammation
Q8NDB2	B-cell scaffold protein with ankyrin repeats	BANK1	Inflammation
Q8TD46	Cell surface glycoprotein CD200 receptor 1	CD200R1	Inflammation
P08727	Keratin, type I cytoskeletal 19	KRT19	Inflammation
Q9HCM2	Plexin-A4	PLXNA4	Inflammation
P28827	Receptor-type tyrosine-protein phosphatase mu	PTPRM	Inflammation
P32970	CD70 antigen	CD70	Inflammation
P01135	Protransforming growth factor alpha	TGFA	Inflammation
Q01344	Interleukin-5 receptor subunit alpha	IL5RA	Inflammation
Q9NQ25	SLAM family member 7	SLAMF7	Inflammation
P41217	OX-2 membrane glycoprotein	CD200	Inflammation
P10144	Granzyme B	GZMB	Inflammation
P24001	Interleukin-32	IL32	Inflammation
P42702	Leukemia inhibitory factor receptor	LIFR	Inflammation
Q9UIB8	SLAM family member 5	CD84	Inflammation
P20340	Ras-related protein Rab-6A	RAB6A	Inflammation
Q8WXI8	C-type lectin domain family 4 member D	CLEC4D	Inflammation
P10147	C-C motif chemokine 3	CCL3	Inflammation
P50591	Tumor necrosis factor ligand superfamily member 10	TNFSF10	Inflammation
O15455	Toll-like receptor 3	TLR3	Inflammation
P80162	C-X-C motif chemokine 6	CXCL6	Inflammation
Q08174	Protocadherin-1	PCDH1	Inflammation
P37235	Hippocalcin-like protein 1	HPCAL1	Inflammation
P29965	CD40 ligand	CD40LG	Inflammation
Q07065	Cytoskeleton-associated protein 4	CKAP4	Inflammation
P68106	Peptidyl-prolyl cis-trans isomerase FKBP1B	FKBP1B	Inflammation
P22304	Iduronate 2-sulfatase	IDS	Inflammation
O00273	DNA fragmentation factor subunit alpha	DFFA	Inflammation
P01137	Transforming growth factor beta-1 proprotein	TGFB1	Inflammation
Q6UXB2	C-X-C motif chemokine 17	CXCL17	Inflammation
Q9Y266	Nuclear migration protein nudC	NUDC	Inflammation
O43508	Tumor necrosis factor ligand superfamily member 12	TNFSF12	Inflammation
Q04637	Eukaryotic translation initiation factor 4 gamma 1	EIF4G1	Inflammation
P35613	Basigin	BSG	Inflammation
O60884	DnaJ homolog subfamily A member 2	DNAJA2	Inflammation
Q9BZW8	Natural killer cell receptor 2B4	CD244	Inflammation
Q12918	Killer cell lectin-like receptor subfamily B member 1	KLRB1	Inflammation
P50452	Serpin B8	SERPINB8	Inflammation
P10145	Interleukin-8	CXCL8	Inflammation
Q13241	Natural killer cells antigen CD94	KLRD1	Inflammation
Q14005	Pro-interleukin-16	IL16	Inflammation
O94856	Neurofascin	NFASC	Inflammation
P40259	B-cell antigen receptor complex-associated protein beta chain	CD79B	Inflammation
Q9BXN2	C-type lectin domain family 7 member A	CLEC7A	Inflammation
P20273	B-cell receptor CD22	CD22	Inflammation
Q9UQV4	Lysosome-associated membrane glycoprotein 3	LAMP3	Inflammation
Q96LA5	Fc receptor-like protein 2	FCRL2	Inflammation
O43561	Linker for activation of T-cells family member 1	LAT	Inflammation
P36959	GMP reductase 1	GMPR	Inflammation
Q15661	Tryptase alpha/beta-1	TPSAB1	Inflammation
Q96SB3	Neurabin-2	PPP1R9B	Inflammation
P30044	Peroxiredoxin-5, mitochondrial	PRDX5	Inflammation
P00813	Adenosine deaminase	ADA	Inflammation
Q9Y6Q6	Tumor necrosis factor receptor superfamily member 11A	TNFRSF11A	Inflammation
O95971	CD160 antigen	CD160	Inflammation
P14317	Hematopoietic lineage cell-specific protein	HCLS1	Inflammation
P30203	T-cell differentiation antigen CD6	CD6	Inflammation
P15692	Vascular endothelial growth factor A	VEGFA	Inflammation
O75077	Disintegrin and metalloproteinase domain-containing protein 23	ADAM23	Inflammation
Q13478	Interleukin-18 receptor 1	IL18R1	Inflammation
P43489	Tumor necrosis factor receptor superfamily member 4	TNFRSF4	Inflammation
P02745	Complement C1q subcomponent subunit A	C1QA	Inflammation
Q99616	C-C motif chemokine 13	CCL13	Inflammation
P14210	Hepatocyte growth factor	HGF	Inflammation
Q12866	Tyrosine-protein kinase Mer	MERTK	Inflammation
O00253	Agouti-related protein	AGRP	Inflammation
P43234	Cathepsin O	CTSO	Inflammation
P49771	Fms-related tyrosine kinase 3 ligand	FLT3LG	Inflammation
O43915	Vascular endothelial growth factor D	VEGFD	Inflammation
P12544	Granzyme A	GZMA	Inflammation
Q9H4D0	Calsyntenin-2	CLSTN2	Inflammation
P48023	Tumor necrosis factor ligand superfamily member 6	FASLG	Inflammation
P29460	Interleukin-12 subunit beta	IL12B	Inflammation
Q15517	Corneodesmosin	CDSN	Inflammation
P51671	Eotaxin	CCL11	Inflammation
Q16719	Kynureninase	KYNU	Inflammation
Q9HBG7	T-lymphocyte surface antigen Ly-9	LY9	Inflammation
P78556	C-C motif chemokine 20	CCL20	Inflammation
P03956	Interstitial collagenase	MMP1	Inflammation
P49763	Placenta growth factor	PGF	Inflammation
O15444	C-C motif chemokine 25	CCL25	Inflammation
Q07325	C-X-C motif chemokine 9	CXCL9	Inflammation
Q92484	Acid sphingomyelinase-like phosphodiesterase 3a	SMPDL3A	Inflammation
P21709	Ephrin type-A receptor 1	EPHA1	Inflammation
P15260	Interferon gamma receptor 1	IFNGR1	Inflammation
P53634	Dipeptidyl peptidase 1	CTSC	Inflammation
Q5ZPR3	CD276 antigen	CD276	Inflammation
Q9UJU6	Drebrin-like protein	DBNL	Inflammation
P30613	Pyruvate kinase PKLR	PKLR	Inflammation
O43639	Cytoplasmic protein NCK2	NCK2	Inflammation
P35625	Metalloproteinase inhibitor 3	TIMP3	Inflammation
P47712	Cytosolic phospholipase A2	PLA2G4A	Inflammation
O00585	C-C motif chemokine 21	CCL21	Inflammation
P09238	Stromelysin-2	MMP10	Inflammation
P11684	Uteroglobin	SCGB1A1	Inflammation
Q6UWV6	Ectonucleotide pyrophosphatase/phosphodiesterase family member 7	ENPP7	Inflammation
Q9BZZ2	Sialoadhesin	SIGLEC1	Inflammation
P25116	Proteinase-activated receptor 1	F2R	Inflammation
P09326	CD48 antigen	CD48	Inflammation
P55773	C-C motif chemokine 23	CCL23	Inflammation
Q14116	Interleukin-18	IL18	Inflammation
P13236	C-C motif chemokine 4	CCL4	Inflammation
Q08334	Interleukin-10 receptor subunit beta	IL10RB	Inflammation
P02778	C-X-C motif chemokine 10	CXCL10	Inflammation
P01133	Pro-epidermal growth factor	EGF	Inflammation
O75462	Cytokine receptor-like factor 1	CRLF1	Inflammation
P18510	Interleukin-1 receptor antagonist protein	IL1RN	Inflammation
Q9NZV1	Cysteine-rich motor neuron 1 protein	CRIM1	Inflammation
O14836	Tumor necrosis factor receptor superfamily member 13B	TNFRSF13B	Inflammation
Q9BY76	Angiopoietin-related protein 4	ANGPTL4	Inflammation
O76096	Cystatin-F	CST7	Inflammation
P21860	Receptor tyrosine-protein kinase erbB-3	ERBB3	Inflammation
Q99435	Protein kinase C-binding protein NELL2	NELL2	Inflammation
P55145	Mesencephalic astrocyte-derived neurotrophic factor	MANF	Inflammation
Q14210	Lymphocyte antigen 6D	LY6D	Inflammation
P29279	CCN family member 2	CCN2	Inflammation
Q9HC38	Glyoxalase domain-containing protein 4	GLOD4	Inflammation
Q99685	Monoglyceride lipase	MGLL	Inflammation
Q8NFT8	Delta and Notch-like epidermal growth factor-related receptor	DNER	Inflammation
Q7KYR7	Butyrophilin subfamily 2 member A1	BTN2A1	Inflammation
P34896	Serine hydroxymethyltransferase, cytosolic	SHMT1	Inflammation
O95750	Fibroblast growth factor 19	FGF19	Inflammation
P19256	Lymphocyte function-associated antigen 3	CD58	Inflammation
P29350	Tyrosine-protein phosphatase non-receptor type 6	PTPN6	Inflammation
P0DMV8	Heat shock 70 kDa protein 1A	HSPA1A	Inflammation
P09603	Macrophage colony-stimulating factor 1	CSF1	Inflammation
O43291	Kunitz-type protease inhibitor 2	SPINT2	Inflammation
P12532	Creatine kinase U-type, mitochondrial	CKMT1A_CKMT1B	Inflammation
Q9Y3D6	Mitochondrial fission 1 protein	FIS1	Inflammation
Q96PL1	Secretoglobin family 3A member 2	SCGB3A2	Inflammation
P25942	Tumor necrosis factor receptor superfamily member 5	CD40	Inflammation
Q99983	Osteomodulin	OMD	Inflammation
Q9UKU9	Angiopoietin-related protein 2	ANGPTL2	Inflammation
P22466	Galanin peptides	GAL	Inflammation
Q8WXD2	Secretogranin-3	SCG3	Inflammation
Q9NR12	PDZ and LIM domain protein 7	PDLIM7	Inflammation
Q9H3U7	SPARC-related modular calcium-binding protein 2	SMOC2	Inflammation
Q9NZC2	Triggering receptor expressed on myeloid cells 2	TREM2	Inflammation
Q8WU39	Marginal zone B- and B1-cell-specific protein	MZB1	Inflammation
O75888	Tumor necrosis factor ligand superfamily member 13	TNFSF13	Inflammation
Q9Y6N7	Roundabout homolog 1	ROBO1	Inflammation
O00300	Tumor necrosis factor receptor superfamily member 11B	TNFRSF11B	Inflammation
Q9UJA9	Ectonucleotide pyrophosphatase/phosphodiesterase family member 5	ENPP5	Inflammation
Q6GTX8	Leukocyte-associated immunoglobulin-like receptor 1	LAIR1	Inflammation
Q5KU26	Collectin-12	COLEC12	Inflammation
O00241	Signal-regulatory protein beta-1	SIRPB1	Inflammation
Q15389	Angiopoietin-1	ANGPT1	Inflammation
P01127	Platelet-derived growth factor subunit B	PDGFB	Inflammation
P46109	Crk-like protein	CRKL	Inflammation
P16422	Epithelial cell adhesion molecule	EPCAM	Inflammation
O43598	2'-deoxynucleoside 5'-phosphate N-hydrolase 1	DNPH1	Inflammation
Q92583	C-C motif chemokine 17	CCL17	Inflammation
Q96KG7	Multiple epidermal growth factor-like domains protein 10	MEGF10	Inflammation
P24387	Corticotropin-releasing factor-binding protein	CRHBP	Inflammation
P56470	Galectin-4	LGALS4	Inflammation
Q9H008	Phospholysine phosphohistidine inorganic pyrophosphate phosphatase	LHPP	Inflammation
O14773	Tripeptidyl-peptidase 1	TPP1	Inflammation
Q6UXH1	Protein disulfide isomerase CRELD2	CRELD2	Inflammation
Q99895	Chymotrypsin-C	CTRC	Inflammation
Q9NQ76	Matrix extracellular phosphoglycoprotein	MEPE	Inflammation
Q4KMG0	Cell adhesion molecule-related/down-regulated by oncogenes	CDON	Inflammation
Q9UHX3	Adhesion G protein-coupled receptor E2	ADGRE2	Inflammation
Q15109	Advanced glycosylation end product-specific receptor	AGER	Inflammation
P27930	Interleukin-1 receptor type 2	IL1R2	Inflammation
Q9NQ30	Endothelial cell-specific molecule 1	ESM1	Inflammation
Q9HCB6	Spondin-1	SPON1	Inflammation
Q9UII2	ATPase inhibitor, mitochondrial	ATP5IF1	Inflammation
O75563	Src kinase-associated phosphoprotein 2	SKAP2	Inflammation
P09341	Growth-regulated alpha protein	CXCL1	Inflammation
Q16651	Prostasin	PRSS8	Inflammation
Q03405	Urokinase plasminogen activator surface receptor	PLAUR	Inflammation
O00626	C-C motif chemokine 22	CCL22	Inflammation
P51888	Prolargin	PRELP	Inflammation
O00339	Matrilin-2	MATN2	Inflammation
P36941	Tumor necrosis factor receptor superfamily member 3	LTBR	Inflammation
Q16363	Laminin subunit alpha-4	LAMA4	Inflammation
P19883	Follistatin	FST	Inflammation
Q9BU40	Chordin-like protein 1	CHRDL1	Inflammation
O00175	C-C motif chemokine 24	CCL24	Inflammation
Q99538	Legumain	LGMN	Inflammation
Q14118	Dystroglycan	DAG1	Inflammation
P54317	Pancreatic lipase-related protein 2	PNLIPRP2	Inflammation
Q8IYS5	Osteoclast-associated immunoglobulin-like receptor	OSCAR	Inflammation
Q15166	Serum paraoxonase/lactonase 3	PON3	Inflammation
P07148	Fatty acid-binding protein, liver	FABP1	Inflammation
O95866	Megakaryocyte and platelet inhibitory receptor G6b	MPIG6B	Inflammation
P15291	Beta-1,4-galactosyltransferase 1	B4GALT1	Inflammation
O00182	Galectin-9	LGALS9	Inflammation
O95633	Follistatin-related protein 3	FSTL3	Inflammation
Q92956	Tumor necrosis factor receptor superfamily member 14	TNFRSF14	Inflammation
Q9BYZ8	Regenerating islet-derived protein 4	REG4	Inflammation
Q8TEU8	WAP, Kazal, immunoglobulin, Kunitz and NTR domain-containing protein 2	WFIKKN2	Inflammation
O00468	Agrin	AGRN	Inflammation
Q03403	Trefoil factor 2	TFF2	Inflammation
P19876	C-X-C motif chemokine 3	CXCL3	Inflammation
Q13232	Nucleoside diphosphate kinase 3	NME3	Inflammation
Q86VW0	SEC14 domain and spectrin repeat-containing protein 1	SESTD1	Neurology
P53539	Protein fosB	FOSB	Neurology
Q92597	Protein NDRG1	NDRG1	Neurology
A1E959	Odontogenic ameloblast-associated protein	ODAM	Neurology
P60484	Phosphatidylinositol 3,4,5-trisphosphate 3-phosphatase and dual-specificity protein phosphatase PTEN	PTEN	Neurology
Q8IU54	Interferon lambda-1	IFNL1	Neurology
P51531	Probable global transcription activator SNF2L2	SMARCA2	Neurology
O14579	Coatomer subunit epsilon	COPE	Neurology
P15336	Cyclic AMP-dependent transcription factor ATF-2	ATF2	Neurology
P53985	Monocarboxylate transporter 1	SLC16A1	Neurology
P02533	Keratin, type I cytoskeletal 14	KRT14	Neurology
P22676	Calretinin	CALB2	Neurology
Q4LE39	AT-rich interactive domain-containing protein 4B	ARID4B	Neurology
Q9NSK7	Protein C19orf12	C19orf12	Neurology
Q8WTV0	Scavenger receptor class B member 1	SCARB1	Neurology
Q9UKV5	E3 ubiquitin-protein ligase AMFR	AMFR	Neurology
P45452	Collagenase 3	MMP13	Neurology
Q96JP9	Cadherin-related family member 1	CDHR1	Neurology
Q6ZMJ4	Interleukin-34	IL34	Neurology
P08758	Annexin A5	ANXA5	Neurology
P48047	ATP synthase subunit O, mitochondrial	ATP5PO	Neurology
Q6ZMC9	Sialic acid-binding Ig-like lectin 15	SIGLEC15	Neurology
Q6PIL6	Kv channel-interacting protein 4	KCNIP4	Neurology
Q6P1M0	Long-chain fatty acid transport protein 4	SLC27A4	Neurology
P53582	Methionine aminopeptidase 1	METAP1	Neurology
P13385	Teratocarcinoma-derived growth factor 1	TDGF1	Neurology
Q9NRW1	Ras-related protein Rab-6B	RAB6B	Neurology
P05455	Lupus La protein	SSB	Neurology
O96013	Serine/threonine-protein kinase PAK 4	PAK4	Neurology
Q9NXA8	NAD-dependent protein deacylase sirtuin-5, mitochondrial	SIRT5	Neurology
Q8N2G4	Ly6/PLAUR domain-containing protein 1	LYPD1	Neurology
P49023	Paxillin	PXN	Neurology
Q9BXS1	Isopentenyl-diphosphate delta-isomerase 2	IDI2	Neurology
P15018	Leukemia inhibitory factor	LIF	Neurology
Q9H1C3	Glycosyltransferase 8 domain-containing protein 2	GLT8D2	Neurology
P20936	Ras GTPase-activating protein 1	RASA1	Neurology
P51452	Dual specificity protein phosphatase 3	DUSP3	Neurology
P09769	Tyrosine-protein kinase Fgr	FGR	Neurology
P14625	Endoplasmin	HSP90B1	Neurology
P10636	Microtubule-associated protein tau	MAPT	Neurology
Q9HAW4	Claspin	CLSPN	Neurology
Q9UM07	Protein-arginine deiminase type-4	PADI4	Neurology
P26440	Isovaleryl-CoA dehydrogenase, mitochondrial	IVD	Neurology
P29474	Nitric oxide synthase, endothelial	NOS3	Neurology
O60240	Perilipin-1	PLIN1	Neurology
P41208	Centrin-2	CETN2	Neurology
Q9Y6E0	Serine/threonine-protein kinase 24	STK24	Neurology
Q9UJY5	ADP-ribosylation factor-binding protein GGA1	GGA1	Neurology
P30039	Phenazine biosynthesis-like domain-containing protein	PBLD	Neurology
Q5JZY3	Ephrin type-A receptor 10	EPHA10	Neurology
Q02643	Growth hormone-releasing hormone receptor	GHRHR	Neurology
Q9BW30	Tubulin polymerization-promoting protein family member 3	TPPP3	Neurology
Q16864	V-type proton ATPase subunit F	ATP6V1F	Neurology
Q9HA65	TBC1 domain family member 17	TBC1D17	Neurology
Q96PP9	Guanylate-binding protein 4	GBP4	Neurology
Q9Y680	Peptidyl-prolyl cis-trans isomerase FKBP7	FKBP7	Neurology
Q03393	6-pyruvoyl tetrahydrobiopterin synthase	PTS	Neurology
P01375	Tumor necrosis factor	TNF	Neurology
P58417	Neurexophilin-1	NXPH1	Neurology
Q15126	Phosphomevalonate kinase	PMVK	Neurology
Q6UX27	V-set and transmembrane domain-containing protein 1	VSTM1	Neurology
Q15043	Zinc transporter ZIP14	SLC39A14	Neurology
Q9UK53	Inhibitor of growth protein 1	ING1	Neurology
P29466	Caspase-1	CASP1	Neurology
Q9H0C8	Integrin-linked kinase-associated serine/threonine phosphatase 2C	ILKAP	Neurology
Q07812	Apoptosis regulator BAX	BAX	Neurology
Q9Y5P4	Ceramide transfer protein	CERT	Neurology
Q9H2W6	39S ribosomal protein L46, mitochondrial	MRPL46	Neurology
Q9Y2V2	Calcium-regulated heat-stable protein 1	CARHSP1	Neurology
P13647	Keratin, type II cytoskeletal 5	KRT5	Neurology
P39905	Glial cell line-derived neurotrophic factor	GDNF	Neurology
O94813	Slit homolog 2 protein	SLIT2	Neurology
P29475	Nitric oxide synthase, brain	NOS1	Neurology
O14523	Phospholipid transfer protein C2CD2L	C2CD2L	Neurology
Q9UBB4	Ataxin-10	ATXN10	Neurology
Q9H3R2	Mucin-13	MUC13	Neurology
Q9NRG1	Phosphoribosyltransferase domain-containing protein 1	PRTFDC1	Neurology
Q16762	Thiosulfate sulfurtransferase	TST	Neurology
Q13426	DNA repair protein XRCC4	XRCC4	Neurology
Q15633	RISC-loading complex subunit TARBP2	TARBP2	Neurology
P07196	Neurofilament light polypeptide	NEFL	Neurology
P49789	Bis(5'-adenosyl)-triphosphatase	FHIT	Neurology
Q6UWL6	Kin of IRRE-like protein 2	KIRREL2	Neurology
O94985	Calsyntenin-1	CLSTN1	Neurology
Q9Y2W6	Tudor and KH domain-containing protein	TDRKH	Neurology
P09211	Glutathione S-transferase P	GSTP1	Neurology
P61244	Protein max	MAX	Neurology
Q96FQ6	Protein S100-A16	S100A16	Neurology
O00399	Dynactin subunit 6	DCTN6	Neurology
Q13308	Inactive tyrosine-protein kinase 7	PTK7	Neurology
P23276	Kell blood group glycoprotein	KEL	Neurology
Q9UPY6	Wiskott-Aldrich syndrome protein family member 3	WASF3	Neurology
Q8WUW1	Protein BRICK1	BRK1	Neurology
O95466	Formin-like protein 1	FMNL1	Neurology
Q9NS71	Gastrokine-1	GKN1	Neurology
Q9UJ72	Annexin A10	ANXA10	Neurology
P30519	Heme oxygenase 2	HMOX2	Neurology
Q86Z14	Beta-klotho	KLB	Neurology
Q6UXK2	Immunoglobulin superfamily containing leucine-rich repeat protein 2	ISLR2	Neurology
Q92917	G-patch domain and KOW motifs-containing protein	GPKOW	Neurology
P42892	Endothelin-converting enzyme 1	ECE1	Neurology
Q9UHV9	Prefoldin subunit 2	PFDN2	Neurology
Q92851	Caspase-10	CASP10	Neurology
Q9NQ88	Fructose-2,6-bisphosphatase TIGAR	TIGAR	Neurology
Q96B36	Proline-rich AKT1 substrate 1	AKT1S1	Neurology
O95994	Anterior gradient protein 2 homolog	AGR2	Neurology
P16444	Dipeptidase 1	DPEP1	Neurology
Q9Y4K4	Mitogen-activated protein kinase kinase kinase kinase 5	MAP4K5	Neurology
O95256	Interleukin-18 receptor accessory protein	IL18RAP	Neurology
P52943	Cysteine-rich protein 2	CRIP2	Neurology
P63098	Calcineurin subunit B type 1	PPP3R1	Neurology
P14868	Aspartate--tRNA ligase, cytoplasmic	DARS1	Neurology
Q9Y6D9	Mitotic spindle assembly checkpoint protein MAD1	MAD1L1	Neurology
O14944	Proepiregulin	EREG	Neurology
Q86WV1	Src kinase-associated phosphoprotein 1	SKAP1	Neurology
P29218	Inositol monophosphatase 1	IMPA1	Neurology
P18031	Tyrosine-protein phosphatase non-receptor type 1	PTPN1	Neurology
P36269	Glutathione hydrolase 5 proenzyme	GGT5	Neurology
Q16740	ATP-dependent Clp protease proteolytic subunit, mitochondrial	CLPP	Neurology
P05231	Interleukin-6	IL6	Neurology
Q92932	Receptor-type tyrosine-protein phosphatase N2	PTPRN2	Neurology
Q9HAN9	Nicotinamide/nicotinic acid mononucleotide adenylyltransferase 1	NMNAT1	Neurology
O95727	Cytotoxic and regulatory T-cell molecule	CRTAM	Neurology
P15509	Granulocyte-macrophage colony-stimulating factor receptor subunit alpha	CSF2RA	Neurology
P11464	Pregnancy-specific beta-1-glycoprotein 1	PSG1	Neurology
Q8NBI3	Draxin	DRAXIN	Neurology
O00559	Receptor-binding cancer antigen expressed on SiSo cells	EBAG9	Neurology
Q9BZM5	UL16-binding protein 2	ULBP2	Neurology
P01138	Beta-nerve growth factor	NGF	Neurology
Q96IU4	Protein ABHD14B	ABHD14B	Neurology
Q8TCT1	Phosphoethanolamine/phosphocholine phosphatase	PHOSPHO1	Neurology
P78560	Death domain-containing protein CRADD	CRADD	Neurology
Q08629	Testican-1	SPOCK1	Neurology
P09466	Glycodelin	PAEP	Neurology
O00308	NEDD4-like E3 ubiquitin-protein ligase WWP2	WWP2	Neurology
P07741	Adenine phosphoribosyltransferase	APRT	Neurology
Q8IUN9	C-type lectin domain family 10 member A	CLEC10A	Neurology
Q9HD42	Charged multivesicular body protein 1a	CHMP1A	Neurology
Q02083	N-acylethanolamine-hydrolyzing acid amidase	NAAA	Neurology
P50453	Serpin B9	SERPINB9	Neurology
O60609	GDNF family receptor alpha-3	GFRA3	Neurology
Q9UBT3	Dickkopf-related protein 4	DKK4	Neurology
P52798	Ephrin-A4	EFNA4	Neurology
Q2TAL6	Brorin	VWC2	Neurology
Q13451	Peptidyl-prolyl cis-trans isomerase FKBP5	FKBP5	Neurology
Q2MKA7	R-spondin-1	RSPO1	Neurology
Q96NZ8	WAP, Kazal, immunoglobulin, Kunitz and NTR domain-containing protein 1	WFIKKN1	Neurology
Q9H5V8	CUB domain-containing protein 1	CDCP1	Neurology
P38484	Interferon gamma receptor 2	IFNGR2	Neurology
Q15814	Tubulin-specific chaperone C	TBCC	Neurology
Q14108	Lysosome membrane protein 2	SCARB2	Neurology
P78333	Glypican-5	GPC5	Neurology
Q9Y6Y9	Lymphocyte antigen 96	LY96	Neurology
O43155	Leucine-rich repeat transmembrane protein FLRT2	FLRT2	Neurology
Q9H3S3	Transmembrane protease serine 5	TMPRSS5	Neurology
Q53H47	Histone-lysine N-methyltransferase SETMAR	SETMAR	Neurology
P16278	Beta-galactosidase	GLB1	Neurology
P08134	Rho-related GTP-binding protein RhoC	RHOC	Neurology
Q8NFP4	MAM domain-containing glycosylphosphatidylinositol anchor protein 1	MDGA1	Neurology
P40222	Alpha-taxilin	TXLNA	Neurology
O43557	Tumor necrosis factor ligand superfamily member 14	TNFSF14	Neurology
P48740	Mannan-binding lectin serine protease 1	MASP1	Neurology
O95630	STAM-binding protein	STAMBP	Neurology
Q6XZF7	Dynamin-binding protein	DNMBP	Neurology
Q92752	Tenascin-R	TNR	Neurology
Q6P1N0	Coiled-coil and C2 domain-containing protein 1A	CC2D1A	Neurology
Q8WV92	MIT domain-containing protein 1	MITD1	Neurology
Q02790	Peptidyl-prolyl cis-trans isomerase FKBP4	FKBP4	Neurology
P06748	Nucleophosmin	NPM1	Neurology
Q06830	Peroxiredoxin-1	PRDX1	Neurology
P22079	Lactoperoxidase	LPO	Neurology
O95407	Tumor necrosis factor receptor superfamily member 6B	TNFRSF6B	Neurology
Q6ISS4	Leukocyte-associated immunoglobulin-like receptor 2	LAIR2	Neurology
Q9NZQ7	Programmed cell death 1 ligand 1	CD274	Neurology
O00220	Tumor necrosis factor receptor superfamily member 10A	TNFRSF10A	Neurology
Q92765	Secreted frizzled-related protein 3	FRZB	Neurology
Q06323	Proteasome activator complex subunit 1	PSME1	Neurology
Q6UX15	Layilin	LAYN	Neurology
O76070	Gamma-synuclein	SNCG	Neurology
O95817	BAG family molecular chaperone regulator 3	BAG3	Neurology
O14618	Copper chaperone for superoxide dismutase	CCS	Neurology
O60242	Adhesion G protein-coupled receptor B3	ADGRB3	Neurology
P50135	Histamine N-methyltransferase	HNMT	Neurology
P78423	Fractalkine	CX3CL1	Neurology
Q8WWN9	Interactor protein for cytohesin exchange factors 1	IPCEF1	Neurology
P02771	Alpha-fetoprotein	AFP	Neurology
O15232	Matrilin-3	MATN3	Neurology
Q9NPH6	Odorant-binding protein 2b	OBP2B	Neurology
O14763	Tumor necrosis factor receptor superfamily member 10B	TNFRSF10B	Neurology
O15197	Ephrin type-B receptor 6	EPHB6	Neurology
P01258	Calcitonin	CALCA	Neurology
Q8N474	Secreted frizzled-related protein 1	SFRP1	Neurology
Q07011	Tumor necrosis factor receptor superfamily member 9	TNFRSF9	Neurology
Q9H477	Ribokinase	RBKS	Neurology
P56279	T-cell leukemia/lymphoma protein 1A	TCL1A	Neurology
P08962	CD63 antigen	CD63	Neurology
Q9UL46	Proteasome activator complex subunit 2	PSME2	Neurology
P07306	Asialoglycoprotein receptor 1	ASGR1	Neurology
Q9BYC5	Alpha-(1,6)-fucosyltransferase	FUT8	Neurology
Q99426	Tubulin-folding cofactor B	TBCB	Neurology
P12644	Bone morphogenetic protein 4	BMP4	Neurology
P28325	Cystatin-D	CST5	Neurology
Q9NR71	Neutral ceramidase	ASAH2	Neurology
P10145	Interleukin-8	CXCL8	Neurology
Q96GW7	Brevican core protein	BCAN	Neurology
P37023	Serine/threonine-protein kinase receptor R3	ACVRL1	Neurology
P23588	Eukaryotic translation initiation factor 4B	EIF4B	Neurology
Q9P0K1	Disintegrin and metalloproteinase domain-containing protein 22	ADAM22	Neurology
O15496	Group 10 secretory phospholipase A2	PLA2G10	Neurology
Q9BS40	Latexin	LXN	Neurology
P13500	C-C motif chemokine 2	CCL2	Neurology
P55291	Cadherin-15	CDH15	Neurology
O94779	Contactin-5	CNTN5	Neurology
Q9HCK4	Roundabout homolog 2	ROBO2	Neurology
P22223	Cadherin-3	CDH3	Neurology
Q08345	Epithelial discoidin domain-containing receptor 1	DDR1	Neurology
Q08708	CMRF35-like molecule 6	CD300C	Neurology
P15151	Poliovirus receptor	PVR	Neurology
Q8NBS9	Thioredoxin domain-containing protein 5	TXNDC5	Neurology
P21217_Q11128	3-galactosyl-N-acetylglucosaminide 4-alpha-L-fucosyltransferase FUT3_4-galactosyl-N-acetylglucosaminide 3-alpha-L-fucosyltransferase FUT5	FUT3_FUT5	Neurology
P52823	Stanniocalcin-1	STC1	Neurology
Q9H446	RWD domain-containing protein 1	RWDD1	Neurology
Q9NP79	Vacuolar protein sorting-associated protein VTA1 homolog	VTA1	Neurology
P15311	Ezrin	EZR	Neurology
P01732	T-cell surface glycoprotein CD8 alpha chain	CD8A	Neurology
P22894	Neutrophil collagenase	MMP8	Neurology
Q92854	Semaphorin-4D	SEMA4D	Neurology
O14737	Programmed cell death protein 5	PDCD5	Neurology
Q9UNZ2	NSFL1 cofactor p47	NSFL1C	Neurology
P35237	Serpin B6	SERPINB6	Neurology
O43927	C-X-C motif chemokine 13	CXCL13	Neurology
P28906	Hematopoietic progenitor cell antigen CD34	CD34	Neurology
P13611	Versican core protein	VCAN	Neurology
Q96CD2	Phosphopantothenoylcysteine decarboxylase	PPCDC	Neurology
P17405	Sphingomyelin phosphodiesterase	SMPD1	Neurology
Q10589	Bone marrow stromal antigen 2	BST2	Neurology
Q99731	C-C motif chemokine 19	CCL19	Neurology
P50225	Sulfotransferase 1A1	SULT1A1	Neurology
Q8NBJ7	Inactive C-alpha-formylglycine-generating enzyme 2	SUMF2	Neurology
P01236	Prolactin	PRL	Neurology
Q14739	Delta(14)-sterol reductase LBR	LBR	Neurology
P13473	Lysosome-associated membrane glycoprotein 2	LAMP2	Neurology
P12429	Annexin A3	ANXA3	Neurology
P06733	Alpha-enolase	ENO1	Neurology
P05060	Secretogranin-1	CHGB	Neurology
P78325	Disintegrin and metalloproteinase domain-containing protein 8	ADAM8	Neurology
P04233	HLA class II histocompatibility antigen gamma chain	CD74	Neurology
O00214	Galectin-8	LGALS8	Neurology
O14625	C-X-C motif chemokine 11	CXCL11	Neurology
Q01469	Fatty acid-binding protein 5	FABP5	Neurology
Q6P4E1	Protein GOLM2	GOLM2	Neurology
Q6NW40	RGM domain family member B	RGMB	Neurology
P09104	Gamma-enolase	ENO2	Neurology
P01178	Oxytocin-neurophysin 1	OXT	Neurology
Q96GP6	Scavenger receptor class F member 2	SCARF2	Neurology
P28908	Tumor necrosis factor receptor superfamily member 8	TNFRSF8	Neurology
P04216	Thy-1 membrane glycoprotein	THY1	Neurology
Q10588	ADP-ribosyl cyclase/cyclic ADP-ribose hydrolase 2	BST1	Neurology
O75509	Tumor necrosis factor receptor superfamily member 21	TNFRSF21	Neurology
Q9BRF8	Serine/threonine-protein phosphatase CPPED1	CPPED1	Neurology
P14384	Carboxypeptidase M	CPM	Neurology
O14594	Neurocan core protein	NCAN	Neurology
P25774	Cathepsin S	CTSS	Neurology
Q16288	NT-3 growth factor receptor	NTRK3	Neurology
Q6ZMJ2	Scavenger receptor class A member 5	SCARA5	Neurology
P30533	Alpha-2-macroglobulin receptor-associated protein	LRPAP1	Neurology
P48052	Carboxypeptidase A2	CPA2	Neurology
Q9P126	C-type lectin domain family 1 member B	CLEC1B	Neurology
P14207	Folate receptor beta	FOLR2	Neurology
P21757	Macrophage scavenger receptor types I and II	MSR1	Neurology
P57087	Junctional adhesion molecule B	JAM2	Neurology
Q96B86	Repulsive guidance molecule A	RGMA	Neurology
O94907	Dickkopf-related protein 1	DKK1	Neurology
Q9UBW5	Bridging integrator 2	BIN2	Neurology
O76076	CCN family member 5	CCN5	Neurology
P01215	Glycoprotein hormones alpha chain	CGA	Neurology
P05067	Amyloid-beta precursor protein	APP	Neurology
P11215	Integrin alpha-M	ITGAM	Neurology
P02749	Beta-2-glycoprotein 1	APOH	Neurology
P14174	Macrophage migration inhibitory factor	MIF	Neurology
Q15818	Neuronal pentraxin-1	NPTX1	Neurology
P19440	Glutathione hydrolase 1 proenzyme	GGT1	Neurology
P50895	Basal cell adhesion molecule	BCAM	Neurology
P31948	Stress-induced-phosphoprotein 1	STIP1	Neurology
Q9NZD4	Alpha-hemoglobin-stabilizing protein	AHSP	Neurology
Q02487	Desmocollin-2	DSC2	Neurology
Q04900	Sialomucin core protein 24	CD164	Neurology
O60462	Neuropilin-2	NRP2	Neurology
O15389	Sialic acid-binding Ig-like lectin 5	SIGLEC5	Neurology
P08254	Stromelysin-1	MMP3	Neurology
P23381	Tryptophan--tRNA ligase, cytoplasmic	WARS	Neurology
Q14112	Nidogen-2	NID2	Neurology
P12081	Histidine--tRNA ligase, cytoplasmic	HARS1	Neurology
P30086	Phosphatidylethanolamine-binding protein 1	PEBP1	Neurology
P30740	Leukocyte elastase inhibitor	SERPINB1	Neurology
Q96F46	Interleukin-17 receptor A	IL17RA	Neurology
Q86T13	C-type lectin domain family 14 member A	CLEC14A	Neurology
Q9HCN6	Platelet glycoprotein VI	GP6	Neurology
Q9P232	Contactin-3	CNTN3	Neurology
P55103	Inhibin beta C chain	INHBC	Neurology
Q96FE7	Phosphoinositide-3-kinase-interacting protein 1	PIK3IP1	Neurology
O15394	Neural cell adhesion molecule 2	NCAM2	Neurology
P23280	Carbonic anhydrase 6	CA6	Neurology
P00995	Serine protease inhibitor Kazal-type 1	SPINK1	Neurology
Q9UGT4	Sushi domain-containing protein 2	SUSD2	Neurology
Q14696	LRP chaperone MESD	MESD	Neurology
P05164	Myeloperoxidase	MPO	Neurology
Q02747	Guanylin	GUCA2A	Neurology
P01833	Polymeric immunoglobulin receptor	PIGR	Neurology
P14780	Matrix metalloproteinase-9	MMP9	Neurology
P35442	Thrombospondin-2	THBS2	Neurology
Q13093	Platelet-activating factor acetylhydrolase	PLA2G7	Neurology
Q15155	Nodal modulator 1	NOMO1	Neurology
P22105	Tenascin-X	TNXB	Neurology
Q6YHK3	CD109 antigen	CD109	Neurology
O43278	Kunitz-type protease inhibitor 1	SPINT1	Neurology
P14209	CD99 antigen	CD99	Neurology
Q96RD9	Fc receptor-like protein 5	FCRL5	Neurology
Q9Y240	C-type lectin domain family 11 member A	CLEC11A	Neurology
Q14126	Desmoglein-2	DSG2	Neurology
P04179	Superoxide dismutase [Mn], mitochondrial	SOD2	Neurology
Q9UKK9	ADP-sugar pyrophosphatase	NUDT5	Neurology
P14778	Interleukin-1 receptor type 1	IL1R1	Neurology
Q8IWV2	Contactin-4	CNTN4	Neurology
P63313	Thymosin beta-10	TMSB10	Neurology
Q8N6Q3	CD177 antigen	CD177	Neurology
Q5T2D2	Trem-like transcript 2 protein	TREML2	Neurology
Q99972	Myocilin	MYOC	Neurology
Q8TCZ2	CD99 antigen-like protein 2	CD99L2	Neurology
P20774	Mimecan	OGN	Neurology
P00749	Urokinase-type plasminogen activator	PLAU	Neurology
P20827	Ephrin-A1	EFNA1	Neurology
Q9NPH3	Interleukin-1 receptor accessory protein	IL1RAP	Neurology
O43505	Beta-1,4-glucuronyltransferase 1	B4GAT1	Neurology
P00352	Retinal dehydrogenase 1	ALDH1A1	Neurology
Q9UKJ1	Paired immunoglobulin-like type 2 receptor alpha	PILRA	Neurology
Q6UXG3	CMRF35-like molecule 9	CD300LG	Neurology
P16284	Platelet endothelial cell adhesion molecule	PECAM1	Neurology
P22749	Granulysin	GNLY	Neurology
P06734	Low affinity immunoglobulin epsilon Fc receptor	FCER2	Neurology
Q08431	Lactadherin	MFGE8	Neurology
Q16881	Thioredoxin reductase 1, cytoplasmic	TXNRD1	Neurology
P16871	Interleukin-7 receptor subunit alpha	IL7R	Neurology
Q8TDQ0	Hepatitis A virus cellular receptor 2	HAVCR2	Neurology
P15289	Arylsulfatase A	ARSA	Neurology
P08648	Integrin alpha-5	ITGA5	Neurology
O15117	FYN-binding protein 1	FYB1	Neurology
P30043	Flavin reductase	BLVRB	Neurology
Q969Z4	Tumor necrosis factor receptor superfamily member 19L	RELT	Neurology
P07108	Acyl-CoA-binding protein	DBI	Neurology
Q9Y279	V-set and immunoglobulin domain-containing protein 4	VSIG4	Neurology
P20333	Tumor necrosis factor receptor superfamily member 1B	TNFRSF1B	Neurology
P11717	Cation-independent mannose-6-phosphate receptor	IGF2R	Neurology
Q99727	Metalloproteinase inhibitor 4	TIMP4	Neurology
Q9NQ38	Serine protease inhibitor Kazal-type 5	SPINK5	Neurology
P00918	Carbonic anhydrase 2	CA2	Neurology
P17538	Chymotrypsinogen B	CTRB1	Neurology
Q9Y624	Junctional adhesion molecule A	F11R	Neurology
Q8N149	Leukocyte immunoglobulin-like receptor subfamily A member 2	LILRA2	Neurology
Q6UXH9	Inactive serine protease PAMR1	PAMR1	Neurology
P04155	Trefoil factor 1	TFF1	Neurology
P19438	Tumor necrosis factor receptor superfamily member 1A	TNFRSF1A	Neurology
P04118	Colipase	CLPS	Neurology
O76061	Stanniocalcin-2	STC2	Neurology
P22692	Insulin-like growth factor-binding protein 4	IGFBP4	Neurology
P28799	Progranulin	GRN	Neurology
Q99497	Parkinson disease protein 7	PARK7	Neurology
P22307	Non-specific lipid-transfer protein	SCP2	Oncology
Q6NXT1	Ankyrin repeat domain-containing protein 54	ANKRD54	Oncology
Q7Z6M1	Rab9 effector protein with kelch motifs	RABEPK	Oncology
Q7Z7D3	V-set domain-containing T-cell activation inhibitor 1	VTCN1	Oncology
Q8IWL2	Pulmonary surfactant-associated protein A1	SFTPA1	Oncology
P54727	UV excision repair protein RAD23 homolog B	RAD23B	Oncology
Q92982	Ninjurin-1	NINJ1	Oncology
P01242	Growth hormone variant	GH2	Oncology
Q6PGN9	Proline/serine-rich coiled-coil protein 1	PSRC1	Oncology
O14662	Syntaxin-16	STX16	Oncology
P06731	Carcinoembryonic antigen-related cell adhesion molecule 5	CEACAM5	Oncology
O60828	Polyglutamine-binding protein 1	PQBP1	Oncology
A4D1B5	Gamma-secretase-activating protein	GSAP	Oncology
Q7LG56	Ribonucleoside-diphosphate reductase subunit M2 B	RRM2B	Oncology
O14964	Hepatocyte growth factor-regulated tyrosine kinase substrate	HGS	Oncology
Q9P0J1	[Pyruvate dehydrogenase [acetyl-transferring]]-phosphatase 1, mitochondrial	PDP1	Oncology
P49788	Retinoic acid receptor responder protein 1	RARRES1	Oncology
O75787	Renin receptor	ATP6AP2	Oncology
Q9H4P4	E3 ubiquitin-protein ligase NRDP1	RNF41	Oncology
Q15797	Mothers against decapentaplegic homolog 1	SMAD1	Oncology
Q9Y5V3	Melanoma-associated antigen D1	MAGED1	Oncology
Q8N5S9	Calcium/calmodulin-dependent protein kinase kinase 1	CAMKK1	Oncology
Q9NRA1	Platelet-derived growth factor C	PDGFC	Oncology
P35813	Protein phosphatase 1A	PPM1A	Oncology
P43629	Killer cell immunoglobulin-like receptor 3DL1	KIR3DL1	Oncology
Q08AG7	Mitotic-spindle organizing protein 1	MZT1	Oncology
P31350	Ribonucleoside-diphosphate reductase subunit M2	RRM2	Oncology
P41586	Pituitary adenylate cyclase-activating polypeptide type I receptor	ADCYAP1R1	Oncology
Q8NBZ7	UDP-glucuronic acid decarboxylase 1	UXS1	Oncology
Q9NS15	Latent-transforming growth factor beta-binding protein 3	LTBP3	Oncology
P39748	Flap endonuclease 1	FEN1	Oncology
Q6BAA4	Fc receptor-like B	FCRLB	Oncology
P50749	Ras association domain-containing protein 2	RASSF2	Oncology
O75493	Carbonic anhydrase-related protein 11	CA11	Oncology
P43628	Killer cell immunoglobulin-like receptor 2DL3	KIR2DL3	Oncology
Q9Y243	RAC-gamma serine/threonine-protein kinase	AKT3	Oncology
P21810	Biglycan	BGN	Oncology
P35070	Probetacellulin	BTC	Oncology
P48643	T-complex protein 1 subunit epsilon	CCT5	Oncology
Q9UKR0	Kallikrein-12	KLK12	Oncology
Q07960	Rho GTPase-activating protein 1	ARHGAP1	Oncology
P46060	Ran GTPase-activating protein 1	RANGAP1	Oncology
Q7Z434	Mitochondrial antiviral-signaling protein	MAVS	Oncology
Q05516	Zinc finger and BTB domain-containing protein 16	ZBTB16	Oncology
Q7L5Y9	E3 ubiquitin-protein transferase MAEA	MAEA	Oncology
P07332	Tyrosine-protein kinase Fes/Fps	FES	Oncology
P34130	Neurotrophin-4	NTF4	Oncology
Q96NB1	Centrosomal protein 20	CEP20	Oncology
O15116	U6 snRNA-associated Sm-like protein LSm1	LSM1	Oncology
Q9Y265	RuvB-like 1	RUVBL1	Oncology
O00221	NF-kappa-B inhibitor epsilon	NFKBIE	Oncology
Q9UKS7	Zinc finger protein Helios	IKZF2	Oncology
Q9P0V8	SLAM family member 8	SLAMF8	Oncology
P31994	Low affinity immunoglobulin gamma Fc region receptor II-b	FCGR2B	Oncology
Q3B7J2	Glucose-fructose oxidoreductase domain-containing protein 2	GFOD2	Oncology
Q13490	Baculoviral IAP repeat-containing protein 2	BIRC2	Oncology
Q8IWL1	Pulmonary surfactant-associated protein A2	SFTPA2	Oncology
O43752	Syntaxin-6	STX6	Oncology
O60907	F-box-like/WD repeat-containing protein TBL1X	TBL1X	Oncology
P25786	Proteasome subunit alpha type-1	PSMA1	Oncology
Q9UQQ2	SH2B adapter protein 3	SH2B3	Oncology
O75380	NADH dehydrogenase [ubiquinone] iron-sulfur protein 6, mitochondrial	NDUFS6	Oncology
O75569	Interferon-inducible double-stranded RNA-dependent protein kinase activator A	PRKRA	Oncology
O95786	Antiviral innate immune response receptor RIG-I	DDX58	Oncology
P43490	Nicotinamide phosphoribosyltransferase	NAMPT	Oncology
Q6EIG7	C-type lectin domain family 6 member A	CLEC6A	Oncology
Q9Y2Z0	Protein SGT1 homolog	SUGT1	Oncology
Q8WUX2	Glutathione-specific gamma-glutamylcyclotransferase 2	CHAC2	Oncology
Q9Y223	Bifunctional UDP-N-acetylglucosamine 2-epimerase/N-acetylmannosamine kinase	GNE	Oncology
P04637	Cellular tumor antigen p53	TP53	Oncology
Q06787	Synaptic functional regulator FMR1	FMR1	Oncology
P55008	Allograft inflammatory factor 1	AIF1	Oncology
Q9Y639	Neuroplastin	NPTN	Oncology
Q9BUE0	Mediator of RNA polymerase II transcription subunit 18	MED18	Oncology
P01375	Tumor necrosis factor	TNF	Oncology
P30260	Cell division cycle protein 27 homolog	CDC27	Oncology
Q01543	Friend leukemia integration 1 transcription factor	FLI1	Oncology
O00186	Syntaxin-binding protein 3	STXBP3	Oncology
Q6P2H3	Centrosomal protein of 85 kDa	CEP85	Oncology
Q16772	Glutathione S-transferase A3	GSTA3	Oncology
Q8TD06	Anterior gradient protein 3	AGR3	Oncology
P15121	Aldo-keto reductase family 1 member B1	AKR1B1	Oncology
P40198	Carcinoembryonic antigen-related cell adhesion molecule 3	CEACAM3	Oncology
Q8WYN0	Cysteine protease ATG4A	ATG4A	Oncology
P14136	Glial fibrillary acidic protein	GFAP	Oncology
P01229	Lutropin subunit beta	LHB	Oncology
Q9BSW2	EF-hand calcium-binding domain-containing protein 4B	CRACR2A	Oncology
Q9UQB8	Brain-specific angiogenesis inhibitor 1-associated protein 2	BAIAP2	Oncology
Q6UX82	Ly6/PLAUR domain-containing protein 8	LYPD8	Oncology
Q9UHF1	Epidermal growth factor-like protein 7	EGFL7	Oncology
Q99683	Mitogen-activated protein kinase kinase kinase 5	MAP3K5	Oncology
Q96DU3	SLAM family member 6	SLAMF6	Oncology
P42331	Rho GTPase-activating protein 25	ARHGAP25	Oncology
P35637	RNA-binding protein FUS	FUS	Oncology
P06850	Corticoliberin	CRH	Oncology
Q8IUK5	Plexin domain-containing protein 1	PLXDC1	Oncology
P55789	FAD-linked sulfhydryl oxidase ALR	GFER	Oncology
Q9Y5L3	Ectonucleoside triphosphate diphosphohydrolase 2	ENTPD2	Oncology
P0CG37	Cryptic protein	CFC1	Oncology
Q96PQ0	VPS10 domain-containing receptor SorCS2	SORCS2	Oncology
P01275	Pro-glucagon	GCG	Oncology
Q9NX58	Cell growth-regulating nucleolar protein	LYAR	Oncology
P10747	T-cell-specific surface glycoprotein CD28	CD28	Oncology
O60760	Hematopoietic prostaglandin D synthase	HPGDS	Oncology
Q13145	BMP and activin membrane-bound inhibitor homolog	BAMBI	Oncology
O14713	Integrin beta-1-binding protein 1	ITGB1BP1	Oncology
P09110	3-ketoacyl-CoA thiolase, peroxisomal	ACAA1	Oncology
P51580	Thiopurine S-methyltransferase	TPMT	Oncology
O43524	Forkhead box protein O3	FOXO3	Oncology
P36888	Receptor-type tyrosine-protein kinase FLT3	FLT3	Oncology
Q9BQ51	Programmed cell death 1 ligand 2	PDCD1LG2	Oncology
P08069	Insulin-like growth factor 1 receptor	IGF1R	Oncology
Q8TE58	A disintegrin and metalloproteinase with thrombospondin motifs 15	ADAMTS15	Oncology
P05231	Interleukin-6	IL6	Oncology
P51692	Signal transducer and activator of transcription 5B	STAT5B	Oncology
Q15427	Splicing factor 3B subunit 4	SF3B4	Oncology
Q9UHD8	Septin-9	SEPTIN9	Oncology
P00519	Tyrosine-protein kinase ABL1	ABL1	Oncology
Q5VIR6	Vacuolar protein sorting-associated protein 53 homolog	VPS53	Oncology
Q9BYE9	Cadherin-related family member 2	CDHR2	Oncology
P61218	DNA-directed RNA polymerases I, II, and III subunit RPABC2	POLR2F	Oncology
Q86WD7	Serpin A9	SERPINA9	Oncology
Q9Y6A5	Transforming acidic coiled-coil-containing protein 3	TACC3	Oncology
Q9NUY8	TBC1 domain family member 23	TBC1D23	Oncology
O95831	Apoptosis-inducing factor 1, mitochondrial	AIFM1	Oncology
P34949	Mannose-6-phosphate isomerase	MPI	Oncology
Q6UXD5	Seizure 6-like protein 2	SEZ6L2	Oncology
Q7L5N7	Lysophosphatidylcholine acyltransferase 2	LPCAT2	Oncology
Q9UKR3	Kallikrein-13	KLK13	Oncology
Q9GZY6	Linker for activation of T-cells family member 2	LAT2	Oncology
Q07954	Prolow-density lipoprotein receptor-related protein 1	LRP1	Oncology
Q9Y653	Adhesion G-protein coupled receptor G1	ADGRG1	Oncology
P55273	Cyclin-dependent kinase 4 inhibitor D	CDKN2D	Oncology
P05783	Keratin, type I cytoskeletal 18	KRT18	Oncology
P10606	Cytochrome c oxidase subunit 5B, mitochondrial	COX5B	Oncology
Q9UJ71	C-type lectin domain family 4 member K	CD207	Oncology
O94760	N(G),N(G)-dimethylarginine dimethylaminohydrolase 1	DDAH1	Oncology
P17948	Vascular endothelial growth factor receptor 1	FLT1	Oncology
O75695	Protein XRP2	RP2	Oncology
Q9Y662	Heparan sulfate glucosamine 3-O-sulfotransferase 3B1	HS3ST3B1	Oncology
O00233	26S proteasome non-ATPase regulatory subunit 9	PSMD9	Oncology
Q9H4A9	Dipeptidase 2	DPEP2	Oncology
P05937	Calbindin	CALB1	Oncology
P08473	Neprilysin	MME	Oncology
P50583	Bis(5'-nucleosyl)-tetraphosphatase [asymmetrical]	NUDT2	Oncology
Q9HAV7	GrpE protein homolog 1, mitochondrial	GRPEL1	Oncology
O95498	Vascular non-inflammatory molecule 2	VNN2	Oncology
Q9BTE6	Alanyl-tRNA editing protein Aarsd1	AARSD1	Oncology
O75054	Immunoglobulin superfamily member 3	IGSF3	Oncology
Q9UK85	Dickkopf-like protein 1	DKKL1	Oncology
O15357	Phosphatidylinositol 3,4,5-trisphosphate 5-phosphatase 2	INPPL1	Oncology
P18627	Lymphocyte activation gene 3 protein	LAG3	Oncology
P28907	ADP-ribosyl cyclase/cyclic ADP-ribose hydrolase 1	CD38	Oncology
Q8N129	Protein canopy homolog 4	CNPY4	Oncology
Q49AH0	Cerebral dopamine neurotrophic factor	CDNF	Oncology
P38936	Cyclin-dependent kinase inhibitor 1	CDKN1A	Oncology
Q96EK5	KIF-binding protein	KIFBP	Oncology
Q7Z5A7	Chemokine-like protein TAFA-5	TAFA5	Oncology
Q11201	CMP-N-acetylneuraminate-beta-galactosamide-alpha-2,3-sialyltransferase 1	ST3GAL1	Oncology
Q96RT1	Erbin	ERBIN	Oncology
P37108	Signal recognition particle 14 kDa protein	SRP14	Oncology
Q86SJ6	Desmoglein-4	DSG4	Oncology
Q12846	Syntaxin-4	STX4	Oncology
P29459_P29460	Interleukin-12	IL12A_IL12B	Oncology
Q8IX05	CD302 antigen	CD302	Oncology
Q9C0C4	Semaphorin-4C	SEMA4C	Oncology
O00451	GDNF family receptor alpha-2	GFRA2	Oncology
P15848	Arylsulfatase B	ARSB	Oncology
O14828	Secretory carrier-associated membrane protein 3	SCAMP3	Oncology
Q8N386	Leucine-rich repeat-containing protein 25	LRRC25	Oncology
Q13561	Dynactin subunit 2	DCTN2	Oncology
P55039	Developmentally-regulated GTP-binding protein 2	DRG2	Oncology
Q9BSL1	Ubiquitin-associated domain-containing protein 1	UBAC1	Oncology
Q14241	Elongin-A	ELOA	Oncology
Q9BS26	Endoplasmic reticulum resident protein 44	ERP44	Oncology
Q96I82	Kazal-type serine protease inhibitor domain-containing protein 1	KAZALD1	Oncology
Q6UWW8	Carboxylesterase 3	CES3	Oncology
Q9Y5K8	V-type proton ATPase subunit D	ATP6V1D	Oncology
P29317	Ephrin type-A receptor 2	EPHA2	Oncology
Q9BSG5	Retbindin	RTBDN	Oncology
O43570	Carbonic anhydrase 12	CA12	Oncology
P49441	Inositol polyphosphate 1-phosphatase	INPP1	Oncology
P07949	Proto-oncogene tyrosine-protein kinase receptor Ret	RET	Oncology
Q9Y570	Protein phosphatase methylesterase 1	PPME1	Oncology
P07947	Tyrosine-protein kinase Yes	YES1	Oncology
Q8N9I9	Probable E3 ubiquitin-protein ligase DTX3	DTX3	Oncology
P07948	Tyrosine-protein kinase Lyn	LYN	Oncology
O75144	ICOS ligand	ICOSLG	Oncology
P23515	Oligodendrocyte-myelin glycoprotein	OMG	Oncology
Q99717	Mothers against decapentaplegic homolog 5	SMAD5	Oncology
P42658	Dipeptidyl aminopeptidase-like protein 6	DPP6	Oncology
Q8NEZ2	Vacuolar protein sorting-associated protein 37A	VPS37A	Oncology
O60825	6-phosphofructo-2-kinase/fructose-2,6-bisphosphatase 2	PFKFB2	Oncology
P15514	Amphiregulin	AREG	Oncology
O00592	Podocalyxin	PODXL	Oncology
Q7Z5R6	Amyloid beta A4 precursor protein-binding family B member 1-interacting protein	APBB1IP	Oncology
Q9NZT2	Opioid growth factor receptor	OGFR	Oncology
Q13576	Ras GTPase-activating-like protein IQGAP2	IQGAP2	Oncology
Q9UBM4	Opticin	OPTC	Oncology
P25685	DnaJ homolog subfamily B member 1	DNAJB1	Oncology
P98073	Enteropeptidase	TMPRSS15	Oncology
P50120	Retinol-binding protein 2	RBP2	Oncology
O00748	Cocaine esterase	CES2	Oncology
O60763	General vesicular transport factor p115	USO1	Oncology
O00622	CCN family member 1	CCN1	Oncology
P82980	Retinol-binding protein 5	RBP5	Oncology
Q86SJ2	Amphoterin-induced protein 2	AMIGO2	Oncology
Q86SR1	Polypeptide N-acetylgalactosaminyltransferase 10	GALNT10	Oncology
P58499	Protein FAM3B	FAM3B	Oncology
O15263	Beta-defensin 4A	DEFB4A_DEFB4B	Oncology
P80511	Protein S100-A12	S100A12	Oncology
Q8IXJ6	NAD-dependent protein deacetylase sirtuin-2	SIRT2	Oncology
Q99795	Cell surface A33 antigen	GPA33	Oncology
Q86SF2	N-acetylgalactosaminyltransferase 7	GALNT7	Oncology
Q8WXI7	Mucin-16	MUC16	Oncology
Q02742	Beta-1,3-galactosyl-O-glycosyl-glycoprotein beta-1,6-N-acetylglucosaminyltransferase	GCNT1	Oncology
Q13421	Mesothelin	MSLN	Oncology
Q7Z5L0	Vitelline membrane outer layer protein 1 homolog	VMO1	Oncology
Q99536	Synaptic vesicle membrane protein VAT-1 homolog	VAT1	Oncology
P05187	Alkaline phosphatase, placental type	ALPP	Oncology
Q16653	Myelin-oligodendrocyte glycoprotein	MOG	Oncology
P08397	Porphobilinogen deaminase	HMBS	Oncology
Q9NTU7	Cerebellin-4	CBLN4	Oncology
Q9P1Z2	Calcium-binding and coiled-coil domain-containing protein 1	CALCOCO1	Oncology
P01303	Pro-neuropeptide Y	NPY	Oncology
Q14213_Q8NEV9	Interleukin-27	EBI3_IL27	Oncology
Q9Y336	Sialic acid-binding Ig-like lectin 9	SIGLEC9	Oncology
Q9Y5K2	Kallikrein-4	KLK4	Oncology
P16870	Carboxypeptidase E	CPE	Oncology
P26010	Integrin beta-7	ITGB7	Oncology
O43699	Sialic acid-binding Ig-like lectin 6	SIGLEC6	Oncology
Q9UJM8	Hydroxyacid oxidase 1	HAO1	Oncology
Q15116	Programmed cell death protein 1	PDCD1	Oncology
Q9H6S3	Epidermal growth factor receptor kinase substrate 8-like protein 2	EPS8L2	Oncology
P47992	Lymphotactin	XCL1	Oncology
Q14203	Dynactin subunit 1	DCTN1	Oncology
P13521	Secretogranin-2	SCG2	Oncology
Q9ULX7	Carbonic anhydrase 14	CA14	Oncology
Q9NSA1	Fibroblast growth factor 21	FGF21	Oncology
O43715	TP53-regulated inhibitor of apoptosis 1	TRIAP1	Oncology
P30041	Peroxiredoxin-6	PRDX6	Oncology
O60911	Cathepsin L2	CTSV	Oncology
P47929	Galectin-7	LGALS7_LGALS7B	Oncology
Q9P0G3	Kallikrein-14	KLK14	Oncology
O14558	Heat shock protein beta-6	HSPB6	Oncology
Q9H156	SLIT and NTRK-like protein 2	SLITRK2	Oncology
Q9C005	Protein dpy-30 homolog	DPY30	Oncology
Q9GZV9	Fibroblast growth factor 23	FGF23	Oncology
O43827	Angiopoietin-related protein 7	ANGPTL7	Oncology
P02760	Protein AMBP	AMBP	Oncology
Q14790	Caspase-8	CASP8	Oncology
Q9BXY4	R-spondin-3	RSPO3	Oncology
P06756	Integrin alpha-V	ITGAV	Oncology
Q16790	Carbonic anhydrase 9	CA9	Oncology
Q496F6	CMRF35-like molecule 2	CD300E	Oncology
Q9H6B4	CXADR-like membrane protein	CLMP	Oncology
P20472	Parvalbumin alpha	PVALB	Oncology
Q6PCB0	von Willebrand factor A domain-containing protein 1	VWA1	Oncology
Q96D42	Hepatitis A virus cellular receptor 1	HAVCR1	Oncology
Q10471	Polypeptide N-acetylgalactosaminyltransferase 2	GALNT2	Oncology
Q9BZR6	Reticulon-4 receptor	RTN4R	Oncology
Q96I15	Selenocysteine lyase	SCLY	Oncology
Q02246	Contactin-2	CNTN2	Oncology
Q9UBG3	Cornulin	CRNN	Oncology
P98082	Disabled homolog 2	DAB2	Oncology
Q96JA1	Leucine-rich repeats and immunoglobulin-like domains protein 1	LRIG1	Oncology
P10145	Interleukin-8	CXCL8	Oncology
P40121	Macrophage-capping protein	CAPG	Oncology
Q9NPH0	Lysophosphatidic acid phosphatase type 6	ACP6	Oncology
P09105	Hemoglobin subunit theta-1	HBQ1	Oncology
P27695	DNA-(apurinic or apyrimidinic site) endonuclease	APEX1	Oncology
Q9H3G5	Probable serine carboxypeptidase CPVL	CPVL	Oncology
Q96NA2	Rab-interacting lysosomal protein	RILP	Oncology
P50579	Methionine aminopeptidase 2	METAP2	Oncology
P35052	Glypican-1	GPC1	Oncology
P39900	Macrophage metalloelastase	MMP12	Oncology
P13726	Tissue factor	F3	Oncology
O60243	Heparan-sulfate 6-O-sulfotransferase 1	HS6ST1	Oncology
Q16595	Frataxin, mitochondrial	FXN	Oncology
Q2VWP7	Protogenin	PRTG	Oncology
O95388	CCN family member 4	CCN4	Oncology
P05089	Arginase-1	ARG1	Oncology
Q9NS68	Tumor necrosis factor receptor superfamily member 19	TNFRSF19	Oncology
P09758	Tumor-associated calcium signal transducer 2	TACSTD2	Oncology
P80303	Nucleobindin-2	NUCB2	Oncology
P06127	T-cell surface glycoprotein CD5	CD5	Oncology
Q6UWN8	Serine protease inhibitor Kazal-type 6	SPINK6	Oncology
Q9HAV5	Tumor necrosis factor receptor superfamily member 27	EDA2R	Oncology
P09960	Leukotriene A-4 hydrolase	LTA4H	Oncology
Q00796	Sorbitol dehydrogenase	SORD	Oncology
O00292	Left-right determination factor 2	LEFTY2	Oncology
P51858	Hepatoma-derived growth factor	HDGF	Oncology
P16562	Cysteine-rich secretory protein 2	CRISP2	Oncology
P56159	GDNF family receptor alpha-1	GFRA1	Oncology
P62166	Neuronal calcium sensor 1	NCS1	Oncology
Q16775	Hydroxyacylglutathione hydrolase, mitochondrial	HAGH	Oncology
P32926	Desmoglein-3	DSG3	Oncology
Q9H4F8	SPARC-related modular calcium-binding protein 1	SMOC1	Oncology
Q8WWY7	WAP four-disulfide core domain protein 12	WFDC12	Oncology
O15123	Angiopoietin-2	ANGPT2	Oncology
Q9Y5W5	Wnt inhibitory factor 1	WIF1	Oncology
Q99075	Proheparin-binding EGF-like growth factor	HBEGF	Oncology
P80075	C-C motif chemokine 8	CCL8	Oncology
P35318	Pro-adrenomedullin	ADM	Oncology
P35475	Alpha-L-iduronidase	IDUA	Oncology
Q8TDQ1	CMRF35-like molecule 1	CD300LF	Oncology
Q16543	Hsp90 co-chaperone Cdc37	CDC37	Oncology
O43464	Serine protease HTRA2, mitochondrial	HTRA2	Oncology
P20138	Myeloid cell surface antigen CD33	CD33	Oncology
Q8NCC3	Phospholipase A2 group XV	PLA2G15	Oncology
Q96PD2	Discoidin, CUB and LCCL domain-containing protein 2	DCBLD2	Oncology
O14974	Protein phosphatase 1 regulatory subunit 12A	PPP1R12A	Oncology
O00244	Copper transport protein ATOX1	ATOX1	Oncology
Q5JTD0	Tight junction-associated protein 1	TJAP1	Oncology
P21802	Fibroblast growth factor receptor 2	FGFR2	Oncology
Q96SM3	Probable carboxypeptidase X1	CPXM1	Oncology
Q7Z4W1	L-xylulose reductase	DCXR	Oncology
P20851	C4b-binding protein beta chain	C4BPB	Oncology
Q9NP84	Tumor necrosis factor receptor superfamily member 12A	TNFRSF12A	Oncology
P29017	T-cell surface glycoprotein CD1c	CD1C	Oncology
P32004	Neural cell adhesion molecule L1	L1CAM	Oncology
P41439	Folate receptor gamma	FOLR3	Oncology
P41271	Neuroblastoma suppressor of tumorigenicity 1	NBL1	Oncology
Q9NZ53	Podocalyxin-like protein 2	PODXL2	Oncology
Q9BYH1	Seizure 6-like protein	SEZ6L	Oncology
P21741	Midkine	MDK	Oncology
Q96NY8	Nectin-4	NECTIN4	Oncology
P35916	Vascular endothelial growth factor receptor 3	FLT4	Oncology
Q9H8J5	MANSC domain-containing protein 1	MANSC1	Oncology
P37173	TGF-beta receptor type-2	TGFBR2	Oncology
Q92832	Protein kinase C-binding protein NELL1	NELL1	Oncology
Q96J42	Thioredoxin domain-containing protein 15	TXNDC15	Oncology
Q02763	Angiopoietin-1 receptor	TEK	Oncology
P35968	Vascular endothelial growth factor receptor 2	KDR	Oncology
P21589	5'-nucleotidase	NT5E	Oncology
P06870	Kallikrein-1	KLK1	Oncology
Q9UBX1	Cathepsin F	CTSF	Oncology
Q6FI81	Anamorsin	CIAPIN1	Oncology
Q9UP79	A disintegrin and metalloproteinase with thrombospondin motifs 8	ADAMTS8	Oncology
Q9HAT2	Sialate O-acetylesterase	SIAE	Oncology
P78552	Interleukin-13 receptor subunit alpha-1	IL13RA1	Oncology
Q14508	WAP four-disulfide core domain protein 2	WFDC2	Oncology
O95721	Synaptosomal-associated protein 29	SNAP29	Oncology
Q14512	Fibroblast growth factor-binding protein 1	FGFBP1	Oncology
O43895	Xaa-Pro aminopeptidase 2	XPNPEP2	Oncology
P07237	Protein disulfide-isomerase	P4HB	Oncology
Q15303	Receptor tyrosine-protein kinase erbB-4	ERBB4	Oncology
P09486	SPARC	SPARC	Oncology
P48307	Tissue factor pathway inhibitor 2	TFPI2	Oncology
Q9UJ68	Mitochondrial peptide methionine sulfoxide reductase	MSRA	Oncology
P09958	Furin	FURIN	Oncology
O75629	Protein CREG1	CREG1	Oncology
P01298	Pancreatic prohormone	PPY	Oncology
O60259	Kallikrein-8	KLK8	Oncology
Q9UBX7	Kallikrein-11	KLK11	Oncology
P26447	Protein S100-A4	S100A4	Oncology
P04626	Receptor tyrosine-protein kinase erbB-2	ERBB2	Oncology
P12931	Proto-oncogene tyrosine-protein kinase Src	SRC	Oncology
P18084	Integrin beta-5	ITGB5	Oncology
O43240	Kallikrein-10	KLK10	Oncology
P49767	Vascular endothelial growth factor C	VEGFC	Oncology
O00548	Delta-like protein 1	DLL1	Oncology
Q92876	Kallikrein-6	KLK6	Oncology
P26842	CD27 antigen	CD27	Oncology
P13688	Carcinoembryonic antigen-related cell adhesion molecule 1	CEACAM1	Oncology
P15328	Folate receptor alpha	FOLR1	Oncology
O95274	Ly6/PLAUR domain-containing protein 3	LYPD3	Oncology
Q16674	Melanoma-derived growth regulatory protein	MIA	Oncology
Q8IZC4	Rhotekin-2	RTKN2	Cardiometabolic_II
P78524	DENN domain-containing protein 2B	DENND2B	Cardiometabolic_II
Q9H2M3	S-methylmethionine--homocysteine S-methyltransferase BHMT2	BHMT2	Cardiometabolic_II
P55769	NHP2-like protein 1	SNU13	Cardiometabolic_II
Q9Y2W1	Thyroid hormone receptor-associated protein 3	THRAP3	Cardiometabolic_II
O43734	E3 ubiquitin ligase TRAF3IP2	TRAF3IP2	Cardiometabolic_II
O00567	Nucleolar protein 56	NOP56	Cardiometabolic_II
Q15477	Helicase SKI2W	SKIV2L	Cardiometabolic_II
P25391	Laminin subunit alpha-1	LAMA1	Cardiometabolic_II
P06753	Tropomyosin alpha-3 chain	TPM3	Cardiometabolic_II
P48507	Glutamate--cysteine ligase regulatory subunit	GCLM	Cardiometabolic_II
Q9NZJ5	Eukaryotic translation initiation factor 2-alpha kinase 3	EIF2AK3	Cardiometabolic_II
Q9Y623	Myosin-4	MYH4	Cardiometabolic_II
P23634	Plasma membrane calcium-transporting ATPase 4	ATP2B4	Cardiometabolic_II
O14958	Calsequestrin-2	CASQ2	Cardiometabolic_II
O95180	Voltage-dependent T-type calcium channel subunit alpha-1H	CACNA1H	Cardiometabolic_II
P54709	Sodium/potassium-transporting ATPase subunit beta-3	ATP1B3	Cardiometabolic_II
Q13503	Mediator of RNA polymerase II transcription subunit 21	MED21	Cardiometabolic_II
P08913	Alpha-2A adrenergic receptor	ADRA2A	Cardiometabolic_II
P49755	Transmembrane emp24 domain-containing protein 10	TMED10	Cardiometabolic_II
Q96DA2	Ras-related protein Rab-39B	RAB39B	Cardiometabolic_II
P46783	40S ribosomal protein S10	RPS10	Cardiometabolic_II
O00291	Huntingtin-interacting protein 1	HIP1	Cardiometabolic_II
P04141	Granulocyte-macrophage colony-stimulating factor	CSF2	Cardiometabolic_II
A6NCE7	Microtubule-associated proteins 1A/1B light chain 3 beta 2	MAP1LC3B2	Cardiometabolic_II
Q9Y3B8	Oligoribonuclease, mitochondrial	REXO2	Cardiometabolic_II
Q6UWF7	NXPE family member 4	NXPE4	Cardiometabolic_II
P55011	Solute carrier family 12 member 2	SLC12A2	Cardiometabolic_II
P10109	Adrenodoxin, mitochondrial	FDX1	Cardiometabolic_II
P30049	ATP synthase subunit delta, mitochondrial	ATP5F1D	Cardiometabolic_II
P33121	Long-chain-fatty-acid--CoA ligase 1	ACSL1	Cardiometabolic_II
O60701	UDP-glucose 6-dehydrogenase	UGDH	Cardiometabolic_II
Q9BY32	Inosine triphosphate pyrophosphatase	ITPA	Cardiometabolic_II
Q01780	Exosome component 10	EXOSC10	Cardiometabolic_II
Q08499	cAMP-specific 3',5'-cyclic phosphodiesterase 4D	PDE4D	Cardiometabolic_II
P21817	Ryanodine receptor 1	RYR1	Cardiometabolic_II
Q96HD9	N-acyl-aromatic-L-amino acid amidohydrolase	ACY3	Cardiometabolic_II
P35228	Nitric oxide synthase, inducible	NOS2	Cardiometabolic_II
E2RYF7	Protein PBMUCL2	HCG22	Cardiometabolic_II
Q9NVZ3	Adaptin ear-binding coat-associated protein 2	NECAP2	Cardiometabolic_II
Q9Y4C8	Probable RNA-binding protein 19	RBM19	Cardiometabolic_II
Q07973	1,25-dihydroxyvitamin D(3) 24-hydroxylase, mitochondrial	CYP24A1	Cardiometabolic_II
Q04695	Keratin, type I cytoskeletal 17	KRT17	Cardiometabolic_II
Q15059	Bromodomain-containing protein 3	BRD3	Cardiometabolic_II
B6SEH8	Endogenous retrovirus group V member 1 Env polyprotein	ERVV-1	Cardiometabolic_II
O95858	Tetraspanin-15	TSPAN15	Cardiometabolic_II
Q9H347	Ubiquilin-3	UBQLN3	Cardiometabolic_II
P06729	T-cell surface antigen CD2	CD2	Cardiometabolic_II
Q96IW2	SH2 domain-containing adapter protein D	SHD	Cardiometabolic_II
A6BM72	Multiple epidermal growth factor-like domains protein 11	MEGF11	Cardiometabolic_II
Q9UKX7	Nuclear pore complex protein Nup50	NUP50	Cardiometabolic_II
Q96LB8	Peptidoglycan recognition protein 4	PGLYRP4	Cardiometabolic_II
Q9NV35	Nucleotide triphosphate diphosphatase NUDT15	NUDT15	Cardiometabolic_II
Q10587	Thyrotroph embryonic factor	TEF	Cardiometabolic_II
Q13296	Mammaglobin-A	SCGB2A2	Cardiometabolic_II
P20929	Nebulin	NEB	Cardiometabolic_II
Q5TA50	Ceramide-1-phosphate transfer protein	CPTP	Cardiometabolic_II
Q86UW2	Organic solute transporter subunit beta	SLC51B	Cardiometabolic_II
Q8WZ42	Titin	TTN	Cardiometabolic_II
Q9UFP1	Golgi-associated kinase 1A	GASK1A	Cardiometabolic_II
Q99707	Methionine synthase	MTR	Cardiometabolic_II
P21673	Diamine acetyltransferase 1	SAT1	Cardiometabolic_II
O00425	Insulin-like growth factor 2 mRNA-binding protein 3	IGF2BP3	Cardiometabolic_II
O43290	U4/U6.U5 tri-snRNP-associated protein 1	SART1	Cardiometabolic_II
Q92935	Exostosin-like 1	EXTL1	Cardiometabolic_II
Q8N8E3	Centrosomal protein of 112 kDa	CEP112	Cardiometabolic_II
P16066	Atrial natriuretic peptide receptor 1	NPR1	Cardiometabolic_II
Q6NZY4	Zinc finger CCHC domain-containing protein 8	ZCCHC8	Cardiometabolic_II
P14415	Sodium/potassium-transporting ATPase subunit beta-2	ATP1B2	Cardiometabolic_II
Q96K76	Ubiquitin carboxyl-terminal hydrolase 47	USP47	Cardiometabolic_II
P05976	Myosin light chain 1/3, skeletal muscle isoform	MYL1	Cardiometabolic_II
Q9Y2Y0	ADP-ribosylation factor-like protein 2-binding protein	ARL2BP	Cardiometabolic_II
Q14088	Ras-related protein Rab-33A	RAB33A	Cardiometabolic_II
P38935	DNA-binding protein SMUBP-2	IGHMBP2	Cardiometabolic_II
P05026	Sodium/potassium-transporting ATPase subunit beta-1	ATP1B1	Cardiometabolic_II
O15305	Phosphomannomutase 2	PMM2	Cardiometabolic_II
Q9BW61	DET1- and DDB1-associated protein 1	DDA1	Cardiometabolic_II
Q15370	Elongin-B	ELOB	Cardiometabolic_II
Q8NET8	Transient receptor potential cation channel subfamily V member 3	TRPV3	Cardiometabolic_II
P05000	Interferon omega-1	IFNW1	Cardiometabolic_II
Q15018	BRISC complex subunit Abraxas 2	ABRAXAS2	Cardiometabolic_II
P54296	Myomesin-2	MYOM2	Cardiometabolic_II
Q16836	Hydroxyacyl-coenzyme A dehydrogenase, mitochondrial	HADH	Cardiometabolic_II
Q14353	Guanidinoacetate N-methyltransferase	GAMT	Cardiometabolic_II
P23511	Nuclear transcription factor Y subunit alpha	NFYA	Cardiometabolic_II
Q07075	Glutamyl aminopeptidase	ENPEP	Cardiometabolic_II
Q9BV94	ER degradation-enhancing alpha-mannosidase-like protein 2	EDEM2	Cardiometabolic_II
Q02127	Dihydroorotate dehydrogenase	DHODH	Cardiometabolic_II
P57078	Receptor-interacting serine/threonine-protein kinase 4	RIPK4	Cardiometabolic_II
Q6ZN66	Guanylate-binding protein 6	GBP6	Cardiometabolic_II
Q9BZL6	Serine/threonine-protein kinase D2	PRKD2	Cardiometabolic_II
A6NHS7	MANSC domain-containing protein 4	MANSC4	Cardiometabolic_II
O75521	Enoyl-CoA delta isomerase 2	ECI2	Cardiometabolic_II
P12270	Nucleoprotein TPR	TPR	Cardiometabolic_II
Q9NYX4	Neuron-specific vesicular protein calcyon	CALY	Cardiometabolic_II
P37058	Testosterone 17-beta-dehydrogenase 3	HSD17B3	Cardiometabolic_II
Q9BZC7	ATP-binding cassette sub-family A member 2	ABCA2	Cardiometabolic_II
Q6P4F2	Ferredoxin-2, mitochondrial	FDX2	Cardiometabolic_II
Q16774	Guanylate kinase	GUK1	Cardiometabolic_II
Q9UNN8	Endothelial protein C receptor	PROCR	Cardiometabolic_II
P10082	Peptide YY	PYY	Cardiometabolic_II
O15018	PDZ domain-containing protein 2	PDZD2	Cardiometabolic_II
Q16206	Ecto-NOX disulfide-thiol exchanger 2	ENOX2	Cardiometabolic_II
P0C7L1	Serine protease inhibitor Kazal-type 8	SPINK8	Cardiometabolic_II
Q7Z7H5	Transmembrane emp24 domain-containing protein 4	TMED4	Cardiometabolic_II
Q9Y2L6	FERM domain-containing protein 4B	FRMD4B	Cardiometabolic_II
P55010	Eukaryotic translation initiation factor 5	EIF5	Cardiometabolic_II
Q01581	Hydroxymethylglutaryl-CoA synthase, cytoplasmic	HMGCS1	Cardiometabolic_II
Q12986	Transcriptional repressor NF-X1	NFX1	Cardiometabolic_II
P22033	Methylmalonyl-CoA mutase, mitochondrial	MMUT	Cardiometabolic_II
P19838	Nuclear factor NF-kappa-B p105 subunit	NFKB1	Cardiometabolic_II
Q01484	Ankyrin-2	ANK2	Cardiometabolic_II
P59901	Leukocyte immunoglobulin-like receptor subfamily A member 4	LILRA4	Cardiometabolic_II
O43896	Kinesin-like protein KIF1C	KIF1C	Cardiometabolic_II
Q03013	Glutathione S-transferase Mu 4	GSTM4	Cardiometabolic_II
O94766	Galactosylgalactosylxylosylprotein 3-beta-glucuronosyltransferase 3	B3GAT3	Cardiometabolic_II
Q3SXY8	ADP-ribosylation factor-like protein 13B	ARL13B	Cardiometabolic_II
O95670	V-type proton ATPase subunit G 2	ATP6V1G2	Cardiometabolic_II
O00327	Aryl hydrocarbon receptor nuclear translocator-like protein 1	ARNTL	Cardiometabolic_II
P48668	Keratin, type II cytoskeletal 6C	KRT6C	Cardiometabolic_II
P00966	Argininosuccinate synthase	ASS1	Cardiometabolic_II
Q96PU4	E3 ubiquitin-protein ligase UHRF2	UHRF2	Cardiometabolic_II
P20382	Pro-MCH	PMCH	Cardiometabolic_II
P35606	Coatomer subunit beta'	COPB2	Cardiometabolic_II
P13224	Platelet glycoprotein Ib beta chain	GP1BB	Cardiometabolic_II
Q14807	Kinesin-like protein KIF22	KIF22	Cardiometabolic_II
P50461	Cysteine and glycine-rich protein 3	CSRP3	Cardiometabolic_II
Q14781	Chromobox protein homolog 2	CBX2	Cardiometabolic_II
Q96A35	39S ribosomal protein L24, mitochondrial	MRPL24	Cardiometabolic_II
Q58F21	Bromodomain testis-specific protein	BRDT	Cardiometabolic_II
Q96EU7	C1GALT1-specific chaperone 1	C1GALT1C1	Cardiometabolic_II
Q5VVQ6	Ubiquitin thioesterase OTU1	YOD1	Cardiometabolic_II
A6NDB9	Paralemmin-3	PALM3	Cardiometabolic_II
O75534	Cold shock domain-containing protein E1	CSDE1	Cardiometabolic_II
Q13563	Polycystin-2	PKD2	Cardiometabolic_II
Q99598	Translin-associated protein X	TSNAX	Cardiometabolic_II
Q86VP3	Phosphofurin acidic cluster sorting protein 2	PACS2	Cardiometabolic_II
Q5W0V3	FHF complex subunit HOOK interacting protein 2A	FHIP2A	Cardiometabolic_II
P41227	N-alpha-acetyltransferase 10	NAA10	Cardiometabolic_II
Q86VR7	V-set and immunoglobulin domain-containing protein 10-like	VSIG10L	Cardiometabolic_II
Q93052	Lipoma-preferred partner	LPP	Cardiometabolic_II
O75427	Leucine-rich repeat and calponin homology domain-containing protein 4	LRCH4	Cardiometabolic_II
P35609	Alpha-actinin-2	ACTN2	Cardiometabolic_II
P32241	Vasoactive intestinal polypeptide receptor 1	VIPR1	Cardiometabolic_II
Q8ND90	Paraneoplastic antigen Ma1	PNMA1	Cardiometabolic_II
Q5JTV8	Torsin-1A-interacting protein 1	TOR1AIP1	Cardiometabolic_II
Q9UBV2	Protein sel-1 homolog 1	SEL1L	Cardiometabolic_II
P46926	Glucosamine-6-phosphate isomerase 1	GNPDA1	Cardiometabolic_II
Q8NFP7	Diphosphoinositol polyphosphate phosphohydrolase 3-alpha	NUDT10	Cardiometabolic_II
Q14324	Myosin-binding protein C, fast-type	MYBPC2	Cardiometabolic_II
P35520	Cystathionine beta-synthase	CBS	Cardiometabolic_II
O14841	5-oxoprolinase	OPLAH	Cardiometabolic_II
Q8WXC3	Pyrin domain-containing protein 1	PYDC1	Cardiometabolic_II
O43423	Acidic leucine-rich nuclear phosphoprotein 32 family member C	ANP32C	Cardiometabolic_II
Q9BQI0	Allograft inflammatory factor 1-like	AIF1L	Cardiometabolic_II
Q8TER0	Sushi, nidogen and EGF-like domain-containing protein 1	SNED1	Cardiometabolic_II
Q9BTK6	PAXIP1-associated glutamate-rich protein 1	PAGR1	Cardiometabolic_II
Q9H173	Nucleotide exchange factor SIL1	SIL1	Cardiometabolic_II
P20645	Cation-dependent mannose-6-phosphate receptor	M6PR	Cardiometabolic_II
P13929	Beta-enolase	ENO3	Cardiometabolic_II
Q96ID5	Immunoglobulin superfamily member 21	IGSF21	Cardiometabolic_II
P23327	Sarcoplasmic reticulum histidine-rich calcium-binding protein	HRC	Cardiometabolic_II
P29536	Leiomodin-1	LMOD1	Cardiometabolic_II
Q13316	Dentin matrix acidic phosphoprotein 1	DMP1	Cardiometabolic_II
P35914	Hydroxymethylglutaryl-CoA lyase, mitochondrial	HMGCL	Cardiometabolic_II
Q9Y5X3	Sorting nexin-5	SNX5	Cardiometabolic_II
Q14643	Inositol 1,4,5-trisphosphate receptor type 1	ITPR1	Cardiometabolic_II
Q99807	5-demethoxyubiquinone hydroxylase, mitochondrial	COQ7	Cardiometabolic_II
Q99942	E3 ubiquitin-protein ligase RNF5	RNF5	Cardiometabolic_II
P36776	Lon protease homolog, mitochondrial	LONP1	Cardiometabolic_II
Q14457	Beclin-1	BECN1	Cardiometabolic_II
I3L3R5	Coiled-coil domain-containing glutamate-rich protein 2	CCER2	Cardiometabolic_II
Q8N668	COMM domain-containing protein 1	COMMD1	Cardiometabolic_II
P11532	Dystrophin	DMD	Cardiometabolic_II
P05305	Endothelin-1	EDN1	Cardiometabolic_II
Q14160	Protein scribble homolog	SCRIB	Cardiometabolic_II
Q8WZ75	Roundabout homolog 4	ROBO4	Cardiometabolic_II
P55809	Succinyl-CoA:3-ketoacid coenzyme A transferase 1, mitochondrial	OXCT1	Cardiometabolic_II
Q9BY49	Peroxisomal trans-2-enoyl-CoA reductase	PECR	Cardiometabolic_II
Q9NZN3	EH domain-containing protein 3	EHD3	Cardiometabolic_II
P14902	Indoleamine 2,3-dioxygenase 1	IDO1	Cardiometabolic_II
Q96C92	Endosome-associated-trafficking regulator 1	ENTR1	Cardiometabolic_II
O75506	Heat shock factor-binding protein 1	HSBP1	Cardiometabolic_II
P01225	Follitropin subunit beta	FSHB	Cardiometabolic_II
O95980	Reversion-inducing cysteine-rich protein with Kazal motifs	RECK	Cardiometabolic_II
Q8NC42	E3 ubiquitin-protein ligase RNF149	RNF149	Cardiometabolic_II
Q9H7C9	Mth938 domain-containing protein	AAMDC	Cardiometabolic_II
Q8TAE8	Growth arrest and DNA damage-inducible proteins-interacting protein 1	GADD45GIP1	Cardiometabolic_II
Q5GAN6	Inactive ribonuclease-like protein 10	RNASE10	Cardiometabolic_II
P30084	Enoyl-CoA hydratase, mitochondrial	ECHS1	Cardiometabolic_II
Q5SW79	Centrosomal protein of 170 kDa	CEP170	Cardiometabolic_II
P50053	Ketohexokinase	KHK	Cardiometabolic_II
O75348	V-type proton ATPase subunit G 1	ATP6V1G1	Cardiometabolic_II
Q53T59	HCLS1-binding protein 3	HS1BP3	Cardiometabolic_II
Q8IVF2	Protein AHNAK2	AHNAK2	Cardiometabolic_II
P12829	Myosin light chain 4	MYL4	Cardiometabolic_II
Q0VD83	Apolipoprotein B receptor	APOBR	Cardiometabolic_II
O75061	Putative tyrosine-protein phosphatase auxilin	DNAJC6	Cardiometabolic_II
Q8WUF8	Cotranscriptional regulator FAM172A	FAM172A	Cardiometabolic_II
Q13137	Calcium-binding and coiled-coil domain-containing protein 2	CALCOCO2	Cardiometabolic_II
P58107	Epiplakin	EPPK1	Cardiometabolic_II
P08590	Myosin light chain 3	MYL3	Cardiometabolic_II
Q86X76	Deaminated glutathione amidase	NIT1	Cardiometabolic_II
A0A0B4J2D5	Glutamine amidotransferase-like class 1 domain-containing protein 3B, mitochondrial	GATD3B	Cardiometabolic_II
Q12841	Follistatin-related protein 1	FSTL1	Cardiometabolic_II
Q9NR61	Delta-like protein 4	DLL4	Cardiometabolic_II
Q6YN16	Hydroxysteroid dehydrogenase-like protein 2	HSDL2	Cardiometabolic_II
Q6ZRY4	RNA-binding protein with multiple splicing 2	RBPMS2	Cardiometabolic_II
P43487	Ran-specific GTPase-activating protein	RANBP1	Cardiometabolic_II
Q92835	Phosphatidylinositol 3,4,5-trisphosphate 5-phosphatase 1	INPP5D	Cardiometabolic_II
Q09666	Neuroblast differentiation-associated protein AHNAK	AHNAK	Cardiometabolic_II
Q9NYZ4	Sialic acid-binding Ig-like lectin 8	SIGLEC8	Cardiometabolic_II
O60476	Mannosyl-oligosaccharide 1,2-alpha-mannosidase IB	MAN1A2	Cardiometabolic_II
P07355	Annexin A2	ANXA2	Cardiometabolic_II
P07492	Gastrin-releasing peptide	GRP	Cardiometabolic_II
P21754	Zona pellucida sperm-binding protein 3	ZP3	Cardiometabolic_II
P07098	Gastric triacylglycerol lipase	LIPF	Cardiometabolic_II
Q9H3K6	BolA-like protein 2	BOLA2_BOLA2B	Cardiometabolic_II
Q16621	Transcription factor NF-E2 45 kDa subunit	NFE2	Cardiometabolic_II
O94979	Protein transport protein Sec31A	SEC31A	Cardiometabolic_II
P20042	Eukaryotic translation initiation factor 2 subunit 2	EIF2S2	Cardiometabolic_II
Q9UJ70	N-acetyl-D-glucosamine kinase	NAGK	Cardiometabolic_II
O95825	Quinone oxidoreductase-like protein 1	CRYZL1	Cardiometabolic_II
Q6UWR7	Glycerophosphocholine cholinephosphodiesterase ENPP6	ENPP6	Cardiometabolic_II
Q9BV79	Enoyl-[acyl-carrier-protein] reductase, mitochondrial	MECR	Cardiometabolic_II
Q6UY14	ADAMTS-like protein 4	ADAMTSL4	Cardiometabolic_II
Q5FWE3	Proline-rich transmembrane protein 3	PRRT3	Cardiometabolic_II
Q8IWT1	Sodium channel subunit beta-4	SCN4B	Cardiometabolic_II
Q9HB40	Retinoid-inducible serine carboxypeptidase	SCPEP1	Cardiometabolic_II
Q96DR5	BPI fold-containing family A member 2	BPIFA2	Cardiometabolic_II
P07942	Laminin subunit beta-1	LAMB1	Cardiometabolic_II
Q8NFL0	UDP-GlcNAc:betaGal beta-1,3-N-acetylglucosaminyltransferase 7	B3GNT7	Cardiometabolic_II
P01189	Pro-opiomelanocortin	POMC	Cardiometabolic_II
Q7L266	Isoaspartyl peptidase/L-asparaginase	ASRGL1	Cardiometabolic_II
P50914	60S ribosomal protein L14	RPL14	Cardiometabolic_II
P09543	2',3'-cyclic-nucleotide 3'-phosphodiesterase	CNP	Cardiometabolic_II
P02458	Collagen alpha-1(II) chain	COL2A1	Cardiometabolic_II
Q24JP5	Transmembrane protein 132A	TMEM132A	Cardiometabolic_II
P09681	Gastric inhibitory polypeptide	GIP	Cardiometabolic_II
Q9UBQ7	Glyoxylate reductase/hydroxypyruvate reductase	GRHPR	Cardiometabolic_II
Q9BVM4	Gamma-glutamylaminecyclotransferase	GGACT	Cardiometabolic_II
P33681	T-lymphocyte activation antigen CD80	CD80	Cardiometabolic_II
Q12982	BCL2/adenovirus E1B 19 kDa protein-interacting protein 2	BNIP2	Cardiometabolic_II
Q96DC8	Enoyl-CoA hydratase domain-containing protein 3, mitochondrial	ECHDC3	Cardiometabolic_II
Q8TCD5	5'(3')-deoxyribonucleotidase, cytosolic type	NT5C	Cardiometabolic_II
Q7Z7M9	Polypeptide N-acetylgalactosaminyltransferase 5	GALNT5	Cardiometabolic_II
Q00872	Myosin-binding protein C, slow-type	MYBPC1	Cardiometabolic_II
Q14914	Prostaglandin reductase 1	PTGR1	Cardiometabolic_II
Q6UW49	Sperm equatorial segment protein 1	SPESP1	Cardiometabolic_II
P51511	Matrix metalloproteinase-15	MMP15	Cardiometabolic_II
P08138	Tumor necrosis factor receptor superfamily member 16	NGFR	Cardiometabolic_II
P15502	Elastin	ELN	Cardiometabolic_II
Q8NDI1	EH domain-binding protein 1	EHBP1	Cardiometabolic_II
O43681	ATPase GET3	GET3	Cardiometabolic_II
O75223	Gamma-glutamylcyclotransferase	GGCT	Cardiometabolic_II
O43405	Cochlin	COCH	Cardiometabolic_II
Q9Y2E5	Epididymis-specific alpha-mannosidase	MAN2B2	Cardiometabolic_II
P02008	Hemoglobin subunit zeta	HBZ	Cardiometabolic_II
P23919	Thymidylate kinase	DTYMK	Cardiometabolic_II
Q7Z304	MAM domain-containing protein 2	MAMDC2	Cardiometabolic_II
P78539	Sushi repeat-containing protein SRPX	SRPX	Cardiometabolic_II
Q8N4F0	BPI fold-containing family B member 2	BPIFB2	Cardiometabolic_II
P54687	Branched-chain-amino-acid aminotransferase, cytosolic	BCAT1	Cardiometabolic_II
Q969H8	Myeloid-derived growth factor	MYDGF	Cardiometabolic_II
Q96EM0	Trans-3-hydroxy-L-proline dehydratase	L3HYPDH	Cardiometabolic_II
Q9BXN1	Asporin	ASPN	Cardiometabolic_II
Q13428	Treacle protein	TCOF1	Cardiometabolic_II
P14854	Cytochrome c oxidase subunit 6B1	COX6B1	Cardiometabolic_II
P16035	Metalloproteinase inhibitor 2	TIMP2	Cardiometabolic_II
P53674	Beta-crystallin B1	CRYBB1	Cardiometabolic_II
O14960	Leukocyte cell-derived chemotaxin-2	LECT2	Cardiometabolic_II
O14933	Ubiquitin/ISG15-conjugating enzyme E2 L6	UBE2L6	Cardiometabolic_II
Q8N436	Inactive carboxypeptidase-like protein X2	CPXM2	Cardiometabolic_II
Q13442	28 kDa heat- and acid-stable phosphoprotein	PDAP1	Cardiometabolic_II
P23467	Receptor-type tyrosine-protein phosphatase beta	PTPRB	Cardiometabolic_II
O75154	Rab11 family-interacting protein 3	RAB11FIP3	Cardiometabolic_II
Q6NUS6	Tectonic-3	TCTN3	Cardiometabolic_II
Q96FZ7	Charged multivesicular body protein 6	CHMP6	Cardiometabolic_II
P98161	Polycystin-1	PKD1	Cardiometabolic_II
Q9BXD5	N-acetylneuraminate lyase	NPL	Cardiometabolic_II
Q9P2J2	Protein turtle homolog A	IGSF9	Cardiometabolic_II
Q9BW04	Specifically androgen-regulated gene protein	SARG	Cardiometabolic_II
Q8WWV6	High affinity immunoglobulin alpha and immunoglobulin mu Fc receptor	FCAMR	Cardiometabolic_II
O75711	Scrapie-responsive protein 1	SCRG1	Cardiometabolic_II
Q6UXI7	Vitrin	VIT	Cardiometabolic_II
P29692	Elongation factor 1-delta	EEF1D	Cardiometabolic_II
Q9NQR4	Omega-amidase NIT2	NIT2	Cardiometabolic_II
Q9BQS7	Hephaestin	HEPH	Cardiometabolic_II
Q9H3S4	Thiamin pyrophosphokinase 1	TPK1	Cardiometabolic_II
Q96C24	Synaptotagmin-like protein 4	SYTL4	Cardiometabolic_II
O60234	Glia maturation factor gamma	GMFG	Cardiometabolic_II
P51688	N-sulphoglucosamine sulphohydrolase	SGSH	Cardiometabolic_II
Q969X0	RILP-like protein 2	RILPL2	Cardiometabolic_II
P23471	Receptor-type tyrosine-protein phosphatase zeta	PTPRZ1	Cardiometabolic_II
P52209	6-phosphogluconate dehydrogenase, decarboxylating	PGD	Cardiometabolic_II
P32320	Cytidine deaminase	CDA	Cardiometabolic_II
Q6PI73	Leukocyte immunoglobulin-like receptor subfamily A member 6	LILRA6	Cardiometabolic_II
P08582	Melanotransferrin	MELTF	Cardiometabolic_II
Q96MK3	Pseudokinase FAM20A	FAM20A	Cardiometabolic_II
Q8IZF2	Adhesion G protein-coupled receptor F5	ADGRF5	Cardiometabolic_II
P49593	Protein phosphatase 1F	PPM1F	Cardiometabolic_II
P05413	Fatty acid-binding protein, heart	FABP3	Cardiometabolic_II
Q9UBR1	Beta-ureidopropionase	UPB1	Cardiometabolic_II
Q15388	Mitochondrial import receptor subunit TOM20 homolog	TOMM20	Cardiometabolic_II
O00194	Ras-related protein Rab-27B	RAB27B	Cardiometabolic_II
Q6ZMM2	ADAMTS-like protein 5	ADAMTSL5	Cardiometabolic_II
P45954	Short/branched chain specific acyl-CoA dehydrogenase, mitochondrial	ACADSB	Cardiometabolic_II
P61026	Ras-related protein Rab-10	RAB10	Cardiometabolic_II
P62072	Mitochondrial import inner membrane translocase subunit Tim10	TIMM10	Cardiometabolic_II
P07093	Glia-derived nexin	SERPINE2	Cardiometabolic_II
Q7Z7K0	COX assembly mitochondrial protein homolog	CMC1	Cardiometabolic_II
Q96AG4	Leucine-rich repeat-containing protein 59	LRRC59	Cardiometabolic_II
P40199	Carcinoembryonic antigen-related cell adhesion molecule 6	CEACAM6	Cardiometabolic_II
P16410	Cytotoxic T-lymphocyte protein 4	CTLA4	Cardiometabolic_II
P07288	Prostate-specific antigen	KLK3	Cardiometabolic_II
Q6H9L7	Isthmin-2	ISM2	Cardiometabolic_II
Q9Y303	N-acetylglucosamine-6-phosphate deacetylase	AMDHD2	Cardiometabolic_II
P13796	Plastin-2	LCP1	Cardiometabolic_II
P02730	Band 3 anion transport protein	SLC4A1	Cardiometabolic_II
Q86TH1	ADAMTS-like protein 2	ADAMTSL2	Cardiometabolic_II
P30046	D-dopachrome decarboxylase	DDT	Cardiometabolic_II
P23560	Brain-derived neurotrophic factor	BDNF	Cardiometabolic_II
Q9NRR1	Cytokine-like protein 1	CYTL1	Cardiometabolic_II
P13667	Protein disulfide-isomerase A4	PDIA4	Cardiometabolic_II
Q8N6C8	Leukocyte immunoglobulin-like receptor subfamily A member 3	LILRA3	Cardiometabolic_II
Q02817	Mucin-2	MUC2	Cardiometabolic_II
P98095	Fibulin-2	FBLN2	Cardiometabolic_II
P02461	Collagen alpha-1(III) chain	COL3A1	Cardiometabolic_II
P08575	Receptor-type tyrosine-protein phosphatase C	PTPRC	Cardiometabolic_II
P13727	Bone marrow proteoglycan	PRG2	Cardiometabolic_II
P35579	Myosin-9	MYH9	Cardiometabolic_II
Q9Y2Y8	Proteoglycan 3	PRG3	Cardiometabolic_II
P32971	Tumor necrosis factor ligand superfamily member 8	TNFSF8	Cardiometabolic_II
P30405	Peptidyl-prolyl cis-trans isomerase F, mitochondrial	PPIF	Cardiometabolic_II
Q6IBS0	Twinfilin-2	TWF2	Cardiometabolic_II
Q8N114	Protein shisa-5	SHISA5	Cardiometabolic_II
O43280	Trehalase	TREH	Cardiometabolic_II
P02818	Osteocalcin	BGLAP	Cardiometabolic_II
P47972	Neuronal pentraxin-2	NPTX2	Cardiometabolic_II
Q96NZ9	Proline-rich acidic protein 1	PRAP1	Cardiometabolic_II
Q96CG8	Collagen triple helix repeat-containing protein 1	CTHRC1	Cardiometabolic_II
Q9HCU0	Endosialin	CD248	Cardiometabolic_II
Q9BYJ0	Fibroblast growth factor-binding protein 2	FGFBP2	Cardiometabolic_II
P39059	Collagen alpha-1(XV) chain	COL15A1	Cardiometabolic_II
Q6UVK1	Chondroitin sulfate proteoglycan 4	CSPG4	Cardiometabolic_II
Q6UWP8	Suprabasin	SBSN	Cardiometabolic_II
O75339	Cartilage intermediate layer protein 1	CILP	Cardiometabolic_II
P12277	Creatine kinase B-type	CKB	Cardiometabolic_II
Q8WWQ8	Stabilin-2	STAB2	Cardiometabolic_II
Q8TDY8	Immunoglobulin superfamily DCC subclass member 4	IGDCC4	Cardiometabolic_II
P10645	Chromogranin-A	CHGA	Cardiometabolic_II
P55000	Secreted Ly-6/uPAR-related protein 1	SLURP1	Cardiometabolic_II
Q9H2X3	C-type lectin domain family 4 member M	CLEC4M	Cardiometabolic_II
Q9Y646	Carboxypeptidase Q	CPQ	Cardiometabolic_II
Q04721	Neurogenic locus notch homolog protein 2	NOTCH2	Cardiometabolic_II
O95965	Integrin beta-like protein 1	ITGBL1	Cardiometabolic_II
Q9Y251	Heparanase	HPSE	Cardiometabolic_II
Q15063	Periostin	POSTN	Cardiometabolic_II
P08217	Chymotrypsin-like elastase family member 2A	CELA2A	Cardiometabolic_II
Q9UQP3	Tenascin-N	TNN	Cardiometabolic_II
P17900	Ganglioside GM2 activator	GM2A	Cardiometabolic_II
P37837	Transaldolase	TALDO1	Cardiometabolic_II
Q13510	Acid ceramidase	ASAH1	Cardiometabolic_II
P11279	Lysosome-associated membrane glycoprotein 1	LAMP1	Cardiometabolic_II
P17174	Aspartate aminotransferase, cytoplasmic	GOT1	Cardiometabolic_II
P61916	NPC intracellular cholesterol transporter 2	NPC2	Cardiometabolic_II
P07602	Prosaposin	PSAP	Cardiometabolic_II
Q8N907	DAN domain family member 5	DAND5	Inflammation_II
P24530	Endothelin receptor type B	EDNRB	Inflammation_II
Q99665	Interleukin-12 receptor subunit beta-2	IL12RB2	Inflammation_II
Q7Z698	Sprouty-related, EVH1 domain-containing protein 2	SPRED2	Inflammation_II
Q9NRR2	Tryptase gamma	TPSG1	Inflammation_II
Q16665	Hypoxia-inducible factor 1-alpha	HIF1A	Inflammation_II
Q9Y4C1	Lysine-specific demethylase 3A	KDM3A	Inflammation_II
Q9H832	Ubiquitin-conjugating enzyme E2 Z	UBE2Z	Inflammation_II
O00206	Toll-like receptor 4	TLR4	Inflammation_II
P10070	Zinc finger protein GLI2	GLI2	Inflammation_II
Q04609	Glutamate carboxypeptidase 2	FOLH1	Inflammation_II
Q9NQI0	Probable ATP-dependent RNA helicase DDX4	DDX4	Inflammation_II
Q13190	Syntaxin-5	STX5	Inflammation_II
Q6R327	Rapamycin-insensitive companion of mTOR	RICTOR	Inflammation_II
P03372	Estrogen receptor	ESR1	Inflammation_II
P41273	Tumor necrosis factor ligand superfamily member 9	TNFSF9	Inflammation_II
Q9BY41	Histone deacetylase 8	HDAC8	Inflammation_II
P43378	Tyrosine-protein phosphatase non-receptor type 9	PTPN9	Inflammation_II
Q09472	Histone acetyltransferase p300	EP300	Inflammation_II
Q96EB6	NAD-dependent protein deacetylase sirtuin-1	SIRT1	Inflammation_II
P24928	DNA-directed RNA polymerase II subunit RPB1	POLR2A	Inflammation_II
Q9HBE5	Interleukin-21 receptor	IL21R	Inflammation_II
Q92185	Alpha-N-acetylneuraminide alpha-2,8-sialyltransferase	ST8SIA1	Inflammation_II
P10767	Fibroblast growth factor 6	FGF6	Inflammation_II
Q8WX93	Palladin	PALLD	Inflammation_II
Q9UPW0	Forkhead box protein J3	FOXJ3	Inflammation_II
P25490	Transcriptional repressor protein YY1	YY1	Inflammation_II
Q6UXZ4	Netrin receptor UNC5D	UNC5D	Inflammation_II
P09693	T-cell surface glycoprotein CD3 gamma chain	CD3G	Inflammation_II
Q05329	Glutamate decarboxylase 2	GAD2	Inflammation_II
Q6UXM1	Leucine-rich repeats and immunoglobulin-like domains protein 3	LRIG3	Inflammation_II
P15531	Nucleoside diphosphate kinase A	NME1	Inflammation_II
P62834	Ras-related protein Rap-1A	RAP1A	Inflammation_II
P15927	Replication protein A 32 kDa subunit	RPA2	Inflammation_II
P61328	Fibroblast growth factor 12	FGF12	Inflammation_II
P46013	Proliferation marker protein Ki-67	MKI67	Inflammation_II
P24864	G1/S-specific cyclin-E1	CCNE1	Inflammation_II
P85299	Proline-rich protein 5	PRR5	Inflammation_II
P49715	CCAAT/enhancer-binding protein alpha	CEBPA	Inflammation_II
Q9NP95	Fibroblast growth factor 20	FGF20	Inflammation_II
P06401	Progesterone receptor	PGR	Inflammation_II
Q6UXL0	Interleukin-20 receptor subunit beta	IL20RB	Inflammation_II
Q9NP85	Podocin	NPHS2	Inflammation_II
Q01201	Transcription factor RelB	RELB	Inflammation_II
Q9NZS2	Killer cell lectin-like receptor subfamily F member 1	KLRF1	Inflammation_II
Q9Y2I7	1-phosphatidylinositol 3-phosphate 5-kinase	PIKFYVE	Inflammation_II
Q9NWV8	BRISC and BRCA1-A complex member 1	BABAM1	Inflammation_II
O00401	Neural Wiskott-Aldrich syndrome protein	WASL	Inflammation_II
Q04837	Single-stranded DNA-binding protein, mitochondrial	SSBP1	Inflammation_II
O75365	Protein tyrosine phosphatase type IVA 3	PTP4A3	Inflammation_II
Q12888	TP53-binding protein 1	TP53BP1	Inflammation_II
O75173	A disintegrin and metalloproteinase with thrombospondin motifs 4	ADAMTS4	Inflammation_II
Q9UHA7	Interleukin-36 alpha	IL36A	Inflammation_II
Q96EP0	E3 ubiquitin-protein ligase RNF31	RNF31	Inflammation_II
O95429	BAG family molecular chaperone regulator 4	BAG4	Inflammation_II
Q8NI17	Interleukin-31 receptor subunit alpha	IL31RA	Inflammation_II
Q9NS62	Thrombospondin type-1 domain-containing protein 1	THSD1	Inflammation_II
Q9NY59	Sphingomyelin phosphodiesterase 3	SMPD3	Inflammation_II
Q92574	Hamartin	TSC1	Inflammation_II
Q13114-2	TNF receptor-associated factor 3, Isoform 2	TRAF3	Inflammation_II
P54274	Telomeric repeat-binding factor 1	TERF1	Inflammation_II
Q96MM7	Heparan-sulfate 6-O-sulfotransferase 2	HS6ST2	Inflammation_II
P35219	Carbonic anhydrase-related protein	CA8	Inflammation_II
Q9GZN4	Brain-specific serine protease 4	PRSS22	Inflammation_II
Q9NQ66	1-phosphatidylinositol 4,5-bisphosphate phosphodiesterase beta-1	PLCB1	Inflammation_II
P16671	Platelet glycoprotein 4	CD36	Inflammation_II
Q8NBK3	Formylglycine-generating enzyme	SUMF1	Inflammation_II
Q6EBC2	Interleukin-31	IL31	Inflammation_II
Q8NHP1	Aflatoxin B1 aldehyde reductase member 4	AKR7L	Inflammation_II
Q9Y3D3	28S ribosomal protein S16, mitochondrial	MRPS16	Inflammation_II
P98170	E3 ubiquitin-protein ligase XIAP	XIAP	Inflammation_II
O43184	Disintegrin and metalloproteinase domain-containing protein 12	ADAM12	Inflammation_II
P48730	Casein kinase I isoform delta	CSNK1D	Inflammation_II
O43583	Density-regulated protein	DENR	Inflammation_II
O00148	ATP-dependent RNA helicase DDX39A	DDX39A	Inflammation_II
P36551	Oxygen-dependent coproporphyrinogen-III oxidase, mitochondrial	CPOX	Inflammation_II
Q96D71	RalBP1-associated Eps domain-containing protein 1	REPS1	Inflammation_II
P09923	Intestinal-type alkaline phosphatase	ALPI	Inflammation_II
Q5TBC7	Bcl-2-like protein 15	BCL2L15	Inflammation_II
Q9UHN6	Cell surface hyaluronidase	CEMIP2	Inflammation_II
Q6B9Z1	Insulin growth factor-like family member 4	IGFL4	Inflammation_II
Q8IX19	Mast cell-expressed membrane protein 1	MCEMP1	Inflammation_II
P36897	TGF-beta receptor type-1	TGFBR1	Inflammation_II
Q14511	Enhancer of filamentation 1	NEDD9	Inflammation_II
Q8WVV4	Protein POF1B	POF1B	Inflammation_II
Q9UIK4	Death-associated protein kinase 2	DAPK2	Inflammation_II
Q8IYW5	E3 ubiquitin-protein ligase RNF168	RNF168	Inflammation_II
Q93062	RNA-binding protein with multiple splicing	RBPMS	Inflammation_II
Q15697	Zinc finger protein 174	ZNF174	Inflammation_II
P17050	Alpha-N-acetylgalactosaminidase	NAGA	Inflammation_II
Q96PX8	SLIT and NTRK-like protein 1	SLITRK1	Inflammation_II
P56645	Period circadian protein homolog 3	PER3	Inflammation_II
Q9H0U9	Testis-specific Y-encoded-like protein 1	TSPYL1	Inflammation_II
P26436	Acrosomal protein SP-10	ACRV1	Inflammation_II
Q5JS54	Proteasome assembly chaperone 4	PSMG4	Inflammation_II
Q7Z5L3	Complement C1q-like protein 2	C1QL2	Inflammation_II
Q15465	Sonic hedgehog protein	SHH	Inflammation_II
P17643	5,6-dihydroxyindole-2-carboxylic acid oxidase	TYRP1	Inflammation_II
Q8IV38	Ankyrin repeat and MYND domain-containing protein 2	ANKMY2	Inflammation_II
O60447	Ecotropic viral integration site 5 protein homolog	EVI5	Inflammation_II
Q16718	NADH dehydrogenase [ubiquinone] 1 alpha subcomplex subunit 5	NDUFA5	Inflammation_II
Q96PU5	E3 ubiquitin-protein ligase NEDD4-like	NEDD4L	Inflammation_II
O94916	Nuclear factor of activated T-cells 5	NFAT5	Inflammation_II
O95835	Serine/threonine-protein kinase LATS1	LATS1	Inflammation_II
P24666	Low molecular weight phosphotyrosine protein phosphatase	ACP1	Inflammation_II
O60238	BCL2/adenovirus E1B 19 kDa protein-interacting protein 3-like	BNIP3L	Inflammation_II
Q9H171	Z-DNA-binding protein 1	ZBP1	Inflammation_II
Q99062	Granulocyte colony-stimulating factor receptor	CSF3R	Inflammation_II
Q9UHI8	A disintegrin and metalloproteinase with thrombospondin motifs 1	ADAMTS1	Inflammation_II
Q99584	Protein S100-A13	S100A13	Inflammation_II
P55211	Caspase-9	CASP9	Inflammation_II
Q9H3T2	Semaphorin-6C	SEMA6C	Inflammation_II
Q15399	Toll-like receptor 1	TLR1	Inflammation_II
Q9Y2X7	ARF GTPase-activating protein GIT1	GIT1	Inflammation_II
P81534	Beta-defensin 103	DEFB103A_DEFB103B	Inflammation_II
O43320	Fibroblast growth factor 16	FGF16	Inflammation_II
P52630	Signal transducer and activator of transcription 2	STAT2	Inflammation_II
P20701	Integrin alpha-L	ITGAL	Inflammation_II
Q86UE4	Protein LYRIC	MTDH	Inflammation_II
Q96PL5	Erythroid membrane-associated protein	ERMAP	Inflammation_II
O60500	Nephrin	NPHS1	Inflammation_II
Q8WV28	B-cell linker protein	BLNK	Inflammation_II
P48546	Gastric inhibitory polypeptide receptor	GIPR	Inflammation_II
P09564	T-cell antigen CD7	CD7	Inflammation_II
P11487	Fibroblast growth factor 3	FGF3	Inflammation_II
Q15223	Nectin-1	NECTIN1	Inflammation_II
P23743	Diacylglycerol kinase alpha	DGKA	Inflammation_II
P29536	Leiomodin-1	LMOD1	Inflammation_II
O75688	Protein phosphatase 1B	PPM1B	Inflammation_II
Q16643	Drebrin	DBN1	Inflammation_II
Q5T2W1	Na(+)/H(+) exchange regulatory cofactor NHE-RF3	PDZK1	Inflammation_II
Q9NZH8	Interleukin-36 gamma	IL36G	Inflammation_II
Q5QGZ9	C-type lectin domain family 12 member A	CLEC12A	Inflammation_II
P32927	Cytokine receptor common subunit beta	CSF2RB	Inflammation_II
P49765	Vascular endothelial growth factor B	VEGFB	Inflammation_II
Q9BV40	Vesicle-associated membrane protein 8	VAMP8	Inflammation_II
Q15762	CD226 antigen	CD226	Inflammation_II
P06730	Eukaryotic translation initiation factor 4E	EIF4E	Inflammation_II
Q14160	Protein scribble homolog	SCRIB	Inflammation_II
Q02880	DNA topoisomerase 2-beta	TOP2B	Inflammation_II
O15400	Syntaxin-7	STX7	Inflammation_II
Q9H7Z7	Prostaglandin E synthase 2	PTGES2	Inflammation_II
P14902	Indoleamine 2,3-dioxygenase 1	IDO1	Inflammation_II
O60437	Periplakin	PPL	Inflammation_II
O95157	Neurexophilin-3	NXPH3	Inflammation_II
P06213	Insulin receptor	INSR	Inflammation_II
P11234	Ras-related protein Ral-B	RALB	Inflammation_II
P49757	Protein numb homolog	NUMB	Inflammation_II
Q8N556	Actin filament-associated protein 1	AFAP1	Inflammation_II
P17301	Integrin alpha-2	ITGA2	Inflammation_II
Q02952	A-kinase anchor protein 12	AKAP12	Inflammation_II
Q4VCS5	Angiomotin	AMOT	Inflammation_II
P30101	Protein disulfide-isomerase A3	PDIA3	Inflammation_II
P10912	Growth hormone receptor	GHR	Inflammation_II
O95393	Bone morphogenetic protein 10	BMP10	Inflammation_II
Q9UGN4	CMRF35-like molecule 8	CD300A	Inflammation_II
Q96QR1	Secretoglobin family 3A member 1	SCGB3A1	Inflammation_II
P30040	Endoplasmic reticulum resident protein 29	ERP29	Inflammation_II
Q9ULI3	Protein HEG homolog 1	HEG1	Inflammation_II
[truncated: 946 more rows]

## Sheet: eTable 3a - Proteins
Component	Eigenvalue	Variance	Cumulative Variance
1	346.637	11.859	11.859
2	166.962	5.71201	17.571
3	100.303	3.43151	21.0025
4	73.8214	2.52554	23.528
5	57.4997	1.96715	25.4952
6	51.9916	1.77871	27.2739
7	41.3753	1.41551	28.6894
8	36.5579	1.2507	29.9401
9	30.3073	1.03686	30.9769
10	28.9924	0.991871	31.9688
11	24.6545	0.843465	32.8123
12	24.2218	0.828661	33.6409
13	21.5967	0.738853	34.3798
14	20.2249	0.691921	35.0717
15	19.4082	0.663983	35.7357
16	17.0194	0.582259	36.3179
17	16.2899	0.557301	36.8752
18	15.3563	0.525362	37.4006
19	14.9013	0.509794	37.9104
20	14.5902	0.499152	38.4096
21	14.3922	0.492377	38.9019
22	13.5884	0.464877	39.3668
23	12.8668	0.44019	39.807
24	12.0685	0.412881	40.2199
25	11.9043	0.407263	40.6271
26	11.4597	0.392053	41.0192
27	10.7329	0.367188	41.3864
28	10.3348	0.35357	41.74
29	10.233	0.350087	42.09
30	10.0183	0.342739	42.4328
31	9.39839	0.321532	42.7543
32	8.91569	0.305019	43.0593
33	8.78328	0.300488	43.3598
34	8.58691	0.29377	43.6536
35	8.38077	0.286718	43.9403
36	8.07949	0.276411	44.2167
37	7.83538	0.268059	44.4848
38	7.76953	0.265807	44.7506
39	7.61533	0.260531	45.0111
40	7.16048	0.24497	45.2561
41	7.08405	0.242356	45.4984
42	6.888	0.235648	45.7341
43	6.62371	0.226607	45.9607
44	6.567	0.224667	46.1854
45	6.36473	0.217746	46.4031
46	6.34942	0.217223	46.6203
47	6.13174	0.209775	46.8301
48	6.11232	0.209111	47.0392
49	5.93208	0.202945	47.2422
50	5.85657	0.200362	47.4425
51	5.74784	0.196642	47.6392
52	5.67509	0.194153	47.8333
53	5.52493	0.189016	48.0223
54	5.40781	0.185009	48.2073
55	5.29313	0.181086	48.3884
56	5.14954	0.176173	48.5646
57	5.13121	0.175546	48.7401
58	5.02824	0.172023	48.9122
59	5.01061	0.17142	49.0836
60	5.00233	0.171137	49.2547
61	4.82783	0.165167	49.4199
62	4.79519	0.16405	49.5839
63	4.75969	0.162836	49.7468
64	4.73077	0.161847	49.9086
65	4.67027	0.159777	50.0684
66	4.58431	0.156836	50.2252
67	4.41401	0.15101	50.3763
68	4.35606	0.149027	50.5253
69	4.32374	0.147921	50.6732
70	4.23821	0.144995	50.8182
71	4.13436	0.141442	50.9596
72	4.10594	0.14047	51.1001
73	4.03954	0.138198	51.2383
74	3.98988	0.136499	51.3748
75	3.96184	0.13554	51.5103
76	3.93448	0.134604	51.6449
77	3.88766	0.133002	51.778
78	3.83602	0.131236	51.9092
79	3.75837	0.128579	52.0378
80	3.73687	0.127844	52.1656
81	3.69291	0.12634	52.2919
82	3.66477	0.125377	52.4173
83	3.61892	0.123809	52.5411
84	3.59675	0.12305	52.6642
85	3.57227	0.122212	52.7864
86	3.52082	0.120452	52.9068
87	3.48782	0.119323	53.0262
88	3.45022	0.118037	53.1442
89	3.42281	0.117099	53.2613
90	3.41149	0.116712	53.378
91	3.37481	0.115457	53.4935
92	3.33895	0.11423	53.6077
93	3.32152	0.113634	53.7213
94	3.30366	0.113023	53.8344
95	3.2788	0.112172	53.9465
96	3.24673	0.111075	54.0576
97	3.23776	0.110768	54.1684
98	3.20231	0.109556	54.2779
99	3.1815	0.108844	54.3868
100	3.15321	0.107876	54.4947
101	3.13774	0.107347	54.602
102	3.10496	0.106225	54.7082
103	3.08147	0.105421	54.8136
104	3.04033	0.104014	54.9177
105	3.02189	0.103383	55.021
106	3.01257	0.103064	55.1241
107	2.9897	0.102282	55.2264
108	2.97439	0.101758	55.3282
109	2.96904	0.101575	55.4297
110	2.93031	0.10025	55.53
111	2.9168	0.099788	55.6298
112	2.90999	0.099555	55.7293
113	2.88102	0.098564	55.8279
114	2.87469	0.0983471	55.9262
115	2.83903	0.0971273	56.0234
116	2.81687	0.0963693	56.1197
117	2.80699	0.0960311	56.2158
118	2.79739	0.0957026	56.3115
119	2.78775	0.095373	56.4068
120	2.77153	0.0948181	56.5017
121	2.76017	0.0944292	56.5961
122	2.75302	0.0941849	56.6903
123	2.73437	0.0935465	56.7838
124	2.72897	0.0933621	56.8772
125	2.71414	0.0928545	56.97
126	2.69749	0.0922849	57.0623
127	2.69067	0.0920517	57.1544
128	2.67987	0.0916823	57.246
129	2.66768	0.091265	57.3373
130	2.65609	0.0908686	57.4282
131	2.64892	0.0906233	57.5188
132	2.63318	0.0900847	57.6089
133	2.61544	0.089478	57.6984
134	2.6095	0.0892746	57.7876
135	2.60627	0.0891642	57.8768
136	2.59844	0.0888963	57.9657
137	2.5896	0.0885938	58.0543
138	2.58545	0.0884518	58.1427
139	2.5697	0.0879129	58.2307
140	2.5517	0.0872974	58.318
141	2.5401	0.0869004	58.4049
142	2.53688	0.0867903	58.4916
143	2.52121	0.0862543	58.5779
144	2.51736	0.0861225	58.664
145	2.51414	0.0860124	58.75
146	2.50194	0.0855949	58.8356
147	2.49534	0.085369	58.921
148	2.48491	0.0850124	59.006
149	2.47939	0.0848236	59.0908
150	2.46978	0.0844947	59.1753
151	2.46391	0.0842939	59.2596
152	2.4537	0.0839447	59.3436
153	2.45256	0.0839054	59.4275
154	2.44167	0.083533	59.511
155	2.43709	0.0833765	59.5944
156	2.42541	0.0829769	59.6774
157	2.42132	0.0828369	59.7602
158	2.41062	0.0824709	59.8427
159	2.40428	0.0822539	59.9249
160	2.39872	0.0820636	60.007
161	2.38421	0.0815674	60.0886
162	2.38346	0.0815416	60.1701
163	2.38136	0.0814698	60.2516
164	2.37386	0.0812132	60.3328
165	2.36439	0.080889	60.4137
166	2.34944	0.0803778	60.494
167	2.34698	0.0802936	60.5743
168	2.34374	0.0801825	60.6545
169	2.33378	0.079842	60.7344
170	2.32417	0.0795133	60.8139
171	2.32059	0.0793906	60.8933
172	2.31326	0.0791399	60.9724
173	2.3029	0.0787854	61.0512
174	2.30139	0.0787337	61.1299
175	2.29182	0.0784065	61.2083
176	2.2871	0.0782451	61.2866
177	2.28313	0.078109	61.3647
178	2.27219	0.0777348	61.4424
179	2.2658	0.0775162	61.5199
180	2.26423	0.0774625	61.5974
181	2.25277	0.0770704	61.6745
182	2.25002	0.0769765	61.7514
183	2.24777	0.0768993	61.8283
184	2.24252	0.0767197	61.9051
185	2.23858	0.0765851	61.9817
186	2.23487	0.0764579	62.0581
187	2.22642	0.0761691	62.1343
188	2.2203	0.0759595	62.2102
189	2.20745	0.0755198	62.2858
190	2.198	0.0751968	62.361
191	2.19458	0.0750797	62.436
192	2.19098	0.0749564	62.511
193	2.18364	0.0747055	62.5857
194	2.18061	0.0746019	62.6603
195	2.17645	0.0744594	62.7348
196	2.17096	0.0742718	62.809
197	2.15745	0.0738093	62.8828
198	2.15345	0.0736727	62.9565
199	2.14925	0.0735289	63.03
200	2.14643	0.0734323	63.1035
201	2.14364	0.0733371	63.1768
202	2.14087	0.0732422	63.2501
203	2.1317	0.0729287	63.323
204	2.12703	0.0727688	63.3958
205	2.12321	0.0726379	63.4684
206	2.11804	0.0724611	63.5409
207	2.10828	0.0721271	63.613
208	2.10554	0.0720336	63.685
209	2.10334	0.0719582	63.757
210	2.10004	0.0718452	63.8288
211	2.09284	0.0715992	63.9004
212	2.08937	0.0714803	63.9719
213	2.08498	0.0713303	64.0432
214	2.07997	0.0711587	64.1144
215	2.07492	0.0709859	64.1854
216	2.06938	0.0707964	64.2562
217	2.06189	0.0705402	64.3267
218	2.06116	0.0705152	64.3972
219	2.05593	0.0703364	64.4676
220	2.05133	0.070179	64.5377
221	2.04183	0.069854	64.6076
222	2.04005	0.069793	64.6774
223	2.03408	0.0695888	64.747
224	2.03105	0.0694851	64.8165
225	2.02991	0.069446	64.8859
226	2.02123	0.069149	64.9551
227	2.01729	0.0690143	65.0241
228	2.01215	0.0688386	65.0929
229	2.00887	0.0687263	65.1616
230	2.00292	0.0685227	65.2302
231	1.99956	0.0684079	65.2986
232	1.99765	0.0683425	65.3669
233	1.9878	0.0680054	65.4349
234	1.97853	0.0676882	65.5026
235	1.97592	0.0675992	65.5702
236	1.97412	0.0675376	65.6377
237	1.97093	0.0674284	65.7052
238	1.96714	0.0672987	65.7725
239	1.96443	0.0672058	65.8397
240	1.95886	0.0670153	65.9067
241	1.9516	0.0667669	65.9735
242	1.94922	0.0666856	66.0401
243	1.94635	0.0665874	66.1067
244	1.9401	0.0663737	66.1731
245	1.9363	0.0662435	66.2393
246	1.93367	0.0661536	66.3055
247	1.92665	0.0659135	66.3714
248	1.92433	0.0658339	66.4372
249	1.91974	0.0656771	66.5029
250	1.91707	0.0655856	66.5685
251	1.9141	0.0654842	66.634
252	1.91156	0.0653972	66.6994
253	1.90196	0.0650688	66.7645
254	1.89398	0.0647956	66.8292
255	1.89178	0.0647203	66.894
256	1.89004	0.064661	66.9586
257	1.88539	0.064502	67.0231
258	1.8806	0.0643382	67.0875
259	1.87989	0.0643138	67.1518
260	1.87462	0.0641334	67.2159
261	1.86988	0.0639712	67.2799
262	1.86739	0.0638861	67.3438
263	1.86092	0.0636646	67.4074
264	1.85851	0.0635824	67.471
265	1.85635	0.0635084	67.5345
266	1.85555	0.0634811	67.598
267	1.85049	0.063308	67.6613
268	1.8447	0.0631098	67.7244
269	1.83976	0.0629407	67.7874
270	1.83765	0.0628685	67.8502
271	1.83318	0.0627157	67.913
272	1.82968	0.0625959	67.9756
273	1.82783	0.0625325	68.0381
274	1.82494	0.0624339	68.1005
275	1.82009	0.0622678	68.1628
276	1.81819	0.0622027	68.225
277	1.81585	0.0621228	68.2871
278	1.80948	0.0619049	68.349
279	1.80461	0.0617382	68.4108
280	1.8009	0.0616113	68.4724
281	1.79716	0.0614835	68.5338
282	1.79147	0.0612886	68.5951
283	1.78818	0.061176	68.6563
284	1.78427	0.0610424	68.7174
285	1.78148	0.0609468	68.7783
286	1.77998	0.0608957	68.8392
287	1.77698	0.060793	68.9
288	1.77564	0.0607471	68.9607
289	1.77064	0.060576	69.0213
290	1.76526	0.060392	69.0817
291	1.76112	0.0602503	69.142
292	1.75903	0.0601789	69.2021
293	1.75839	0.0601571	69.2623
294	1.75187	0.0599338	69.3222
295	1.74849	0.0598183	69.382
296	1.74344	0.0596454	69.4417
297	1.74195	0.0595944	69.5013
298	1.74036	0.0595402	69.5608
299	1.73754	0.0594439	69.6203
300	1.73428	0.0593322	69.6796
301	1.73273	0.059279	69.7389
302	1.73101	0.0592204	69.7981
303	1.72387	0.058976	69.8571
304	1.72227	0.0589214	69.916
305	1.71676	0.0587329	69.9747
306	1.71122	0.0585434	70.0333
307	1.71105	0.0585374	70.0918
308	1.70533	0.0583418	70.1502
309	1.70518	0.0583365	70.2085
310	1.69962	0.0581463	70.2666
311	1.69528	0.0579981	70.3246
312	1.69386	0.0579495	70.3826
313	1.68956	0.0578022	70.4404
314	1.68764	0.0577367	70.4981
315	1.68438	0.0576249	70.5557
316	1.68182	0.0575375	70.6133
317	1.67941	0.0574549	70.6707
318	1.67557	0.0573235	70.7281
319	1.67173	0.0571922	70.7853
320	1.66941	0.0571129	70.8424
321	1.66413	0.0569323	70.8993
322	1.6633	0.0569039	70.9562
323	1.65832	0.0567335	71.0129
324	1.65478	0.0566123	71.0696
325	1.65347	0.0565675	71.1261
326	1.65134	0.0564947	71.1826
327	1.64491	0.0562746	71.2389
328	1.64241	0.056189	71.2951
329	1.64024	0.0561148	71.3512
330	1.63541	0.0559496	71.4071
331	1.63462	0.0559228	71.4631
332	1.62857	0.0557156	71.5188
333	1.6269	0.0556586	71.5744
334	1.624	0.0555593	71.63
335	1.61987	0.055418	71.6854
336	1.61884	0.055383	71.7408
337	1.6171	0.0553233	71.7961
338	1.61482	0.0552453	71.8514
339	1.61053	0.0550985	71.9065
340	1.60693	0.0549752	71.9614
341	1.60199	0.0548065	72.0162
342	1.59981	0.0547318	72.071
343	1.59664	0.0546233	72.1256
344	1.59271	0.0544887	72.1801
345	1.59173	0.0544554	72.2345
346	1.58801	0.0543282	72.2889
347	1.58201	0.0541227	72.343
348	1.58134	0.0540998	72.3971
349	1.57872	0.0540102	72.4511
350	1.57758	0.0539712	72.5051
351	1.57491	0.0538801	72.559
352	1.57294	0.0538125	72.6128
353	1.57207	0.0537828	72.6666
354	1.56745	0.0536247	72.7202
355	1.56304	0.0534739	72.7737
356	1.56066	0.0533924	72.827
357	1.55749	0.0532839	72.8803
358	1.55264	0.0531182	72.9334
359	1.54966	0.053016	72.9865
360	1.54889	0.0529897	73.0395
361	1.54413	0.0528269	73.0923
362	1.54195	0.0527524	73.145
363	1.53798	0.0526165	73.1976
364	1.53468	0.0525036	73.2502
365	1.53091	0.0523745	73.3025
366	1.52898	0.0523087	73.3548
367	1.5265	0.0522237	73.4071
368	1.52317	0.0521098	73.4592
369	1.51729	0.0519086	73.5111
370	1.51393	0.0517938	73.5629
371	1.5114	0.0517073	73.6146
372	1.50956	0.0516443	73.6662
373	1.5054	0.0515019	73.7177
374	1.50409	0.0514572	73.7692
375	1.50252	0.0514033	73.8206
376	1.50209	0.0513887	73.872
377	1.49809	0.0512518	73.9232
378	1.49529	0.0511561	73.9744
379	1.494	0.0511118	74.0255
380	1.49291	0.0510746	74.0766
381	1.48843	0.0509212	74.1275
382	1.48309	0.0507387	74.1782
383	1.48133	0.0506783	74.2289
384	1.47991	0.0506298	74.2795
385	1.47753	0.0505484	74.3301
386	1.47548	0.0504781	74.3806
387	1.47155	0.0503437	74.4309
388	1.46731	0.0501988	74.4811
389	1.46617	0.0501599	74.5313
390	1.46342	0.0500656	74.5813
391	1.46088	0.0499786	74.6313
392	1.45615	0.0498171	74.6811
393	1.45459	0.0497636	74.7309
394	1.45401	0.0497436	74.7806
395	1.45212	0.0496791	74.8303
396	1.44807	0.0495405	74.8799
397	1.44473	0.0494263	74.9293
398	1.44152	0.0493163	74.9786
399	1.43757	0.0491815	75.0278
400	1.43451	0.0490767	75.0769
401	1.43299	0.0490247	75.1259
402	1.43156	0.0489758	75.1749
403	1.42718	0.0488259	75.2237
404	1.42469	0.0487408	75.2724
405	1.42122	0.0486218	75.321
406	1.41881	0.0485395	75.3696
407	1.41587	0.0484389	75.418
408	1.41496	0.0484076	75.4664
409	1.41224	0.0483147	75.5147
410	1.41044	0.0482533	75.563
411	1.40714	0.0481403	75.6111
412	1.40515	0.0480723	75.6592
413	1.40325	0.0480073	75.7072
414	1.40013	0.0479003	75.7551
415	1.39791	0.0478246	75.8029
416	1.39609	0.0477623	75.8507
417	1.39413	0.0476951	75.8984
418	1.39044	0.0475689	75.946
419	1.3899	0.0475503	75.9935
420	1.38876	0.0475116	76.041
421	1.38226	0.047289	76.0883
422	1.38162	0.0472673	76.1356
423	1.37678	0.0471016	76.1827
424	1.37571	0.0470649	76.2298
425	1.37141	0.0469178	76.2767
426	1.37078	0.0468965	76.3236
427	1.36918	0.0468414	76.3704
428	1.36739	0.0467805	76.4172
429	1.36508	0.0467012	76.4639
430	1.36269	0.0466196	76.5105
431	1.36094	0.0465597	76.5571
432	1.35517	0.0463624	76.6034
433	1.35318	0.0462943	76.6497
434	1.35246	0.0462697	76.696
435	1.35067	0.0462085	76.7422
436	1.34652	0.0460665	76.7883
437	1.34564	0.0460364	76.8343
438	1.34458	0.046	76.8803
439	1.34061	0.0458643	76.9262
440	1.33918	0.0458152	76.972
441	1.3367	0.0457304	77.0177
442	1.33488	0.0456682	77.0634
443	1.33058	0.045521	77.1089
444	1.3296	0.0454875	77.1544
445	1.3285	0.0454499	77.1998
446	1.3243	0.0453063	77.2451
447	1.32349	0.0452785	77.2904
448	1.32067	0.0451819	77.3356
449	1.31725	0.045065	77.3807
450	1.31623	0.04503	77.4257
451	1.31315	0.0449248	77.4706
452	1.30881	0.0447764	77.5154
453	1.3061	0.0446835	77.5601
454	1.30591	0.044677	77.6048
455	1.30382	0.0446055	77.6494
456	1.30262	0.0445645	77.6939
457	1.2983	0.0444168	77.7384
458	1.29749	0.0443891	77.7827
459	1.29216	0.0442066	77.8269
460	1.2917	0.044191	77.8711
461	1.28946	0.0441143	77.9153
462	1.28704	0.0440316	77.9593
463	1.28658	0.0440156	78.0033
464	1.28542	0.043976	78.0473
465	1.28115	0.0438299	78.0911
466	1.27954	0.043775	78.1349
467	1.27549	0.0436363	78.1785
468	1.27483	0.0436137	78.2221
469	1.27091	0.0434797	78.2656
470	1.26866	0.0434027	78.309
471	1.2674	0.0433595	78.3524
472	1.2648	0.0432705	78.3956
473	1.26342	0.0432236	78.4389
474	1.25976	0.0430981	78.482
475	1.25846	0.0430537	78.525
476	1.25762	0.043025	78.568
477	1.25748	0.04302	78.6111
478	1.25271	0.0428569	78.6539
479	1.25067	0.0427871	78.6967
480	1.24862	0.0427172	78.7394
481	1.24742	0.0426761	78.7821
482	1.24448	0.0425754	78.8247
483	1.24251	0.0425079	78.8672
484	1.24185	0.0424856	78.9097
485	1.2396	0.0424086	78.9521
486	1.23725	0.0423281	78.9944
487	1.23668	0.0423085	79.0367
488	1.23024	0.0420882	79.0788
489	1.22924	0.0420542	79.1209
490	1.22731	0.0419881	79.1628
491	1.2264	0.0419568	79.2048
492	1.22524	0.0419172	79.2467
493	1.22309	0.0418438	79.2886
494	1.21917	0.0417096	79.3303
495	1.21884	0.0416984	79.372
496	1.21534	0.0415785	79.4136
497	1.20971	0.0413859	79.4549
498	1.20905	0.0413634	79.4963
499	1.20698	0.0412924	79.5376
500	1.20493	0.0412223	79.5788
501	1.20332	0.0411671	79.62
502	1.20056	0.0410728	79.6611
503	1.19868	0.0410084	79.7021
504	1.19768	0.0409743	79.743
505	1.19522	0.0408901	79.7839
506	1.19384	0.0408428	79.8248
507	1.19055	0.0407303	79.8655
508	1.18981	0.0407051	79.9062
509	1.18735	0.040621	79.9468
510	1.18533	0.0405517	79.9874
511	1.18231	0.0404483	80.0278
512	1.18143	0.0404184	80.0682
513	1.18004	0.040371	80.1086
514	1.17668	0.040256	80.1489
515	1.17506	0.0402005	80.1891
516	1.17389	0.0401605	80.2292
517	1.17225	0.0401045	80.2693
518	1.17032	0.0400382	80.3094
519	1.16759	0.0399449	80.3493
520	1.16339	0.0398014	80.3891
521	1.16286	0.0397833	80.4289
522	1.1611	0.039723	80.4686
523	1.16026	0.039694	80.5083
524	1.15646	0.0395641	80.5479
525	1.1551	0.0395177	80.5874
526	1.15318	0.0394518	80.6269
527	1.15098	0.0393768	80.6662
528	1.14985	0.039338	80.7056
529	1.14826	0.0392837	80.7449
530	1.14733	0.0392518	80.7841
531	1.14538	0.039185	80.8233
532	1.14181	0.0390628	80.8624
533	1.13679	0.0388911	80.9012
534	1.13488	0.0388259	80.9401
535	1.13287	0.038757	80.9788
536	1.13231	0.0387378	81.0176
537	1.12815	0.0385955	81.0562
538	1.12664	0.0385441	81.0947
539	1.12501	0.0384883	81.1332
540	1.12197	0.0383841	81.1716
541	1.12079	0.0383438	81.2099
542	1.11982	0.0383108	81.2482
543	1.11699	0.0382139	81.2864
544	1.11431	0.0381221	81.3246
545	1.11423	0.0381195	81.3627
546	1.11141	0.038023	81.4007
547	1.11001	0.037975	81.4387
548	1.10849	0.0379229	81.4766
549	1.10825	0.0379148	81.5145
550	1.10504	0.037805	81.5523
551	1.10196	0.0376996	81.59
552	1.10076	0.0376585	81.6277
553	1.0974	0.0375436	81.6652
554	1.09579	0.0374887	81.7027
555	1.09434	0.037439	81.7402
556	1.09274	0.0373843	81.7775
557	1.09154	0.0373431	81.8149
558	1.08678	0.0371801	81.8521
559	1.08593	0.0371511	81.8892
560	1.08406	0.0370871	81.9263
561	1.08222	0.0370244	81.9633
562	1.08072	0.0369728	82.0003
563	1.07834	0.0368915	82.0372
564	1.07694	0.0368438	82.074
565	1.07404	0.0367445	82.1108
566	1.07369	0.0367325	82.1475
567	1.07142	0.0366549	82.1842
568	1.0706	0.0366269	82.2208
569	1.06737	0.0365164	82.2573
570	1.06435	0.036413	82.2937
571	1.06321	0.036374	82.3301
572	1.06207	0.0363348	82.3664
573	1.06074	0.0362893	82.4027
574	1.05794	0.0361935	82.4389
575	1.05656	0.0361463	82.4751
576	1.05522	0.0361004	82.5112
577	1.05452	0.0360766	82.5472
578	1.05042	0.0359363	82.5832
579	1.0493	0.0358982	82.6191
580	1.04698	0.0358186	82.6549
581	1.04548	0.0357675	82.6907
582	1.04337	0.0356951	82.7264
583	1.04203	0.0356494	82.762
584	1.03863	0.035533	82.7975
585	1.03781	0.0355049	82.833
586	1.03726	0.0354862	82.8685
587	1.03577	0.0354352	82.904
588	1.03491	0.0354059	82.9394
589	1.03358	0.0353601	82.9747
590	1.03023	0.0352458	83.01
591	1.02809	0.0351724	83.0451
592	1.02683	0.0351293	83.0803
593	1.02354	0.0350167	83.1153
594	1.02162	0.0349509	83.1502
595	1.01943	0.0348761	83.1851
596	1.01776	0.034819	83.2199
597	1.01687	0.0347887	83.2547
598	1.01394	0.0346885	83.2894
599	1.01286	0.0346514	83.3241
600	1.01059	0.0345737	83.3586
601	1.01005	0.0345551	83.3932
602	1.00908	0.034522	83.4277
603	1.00847	0.0345013	83.4622
604	1.00539	0.0343959	83.4966
605	1.00404	0.0343497	83.531
606	1.00267	0.0343027	83.5653
607	1.00239	0.0342933	83.5996
608	0.9992	0.0341841	83.6337
609	0.998352	0.034155	83.6679
610	0.997019	0.0341095	83.702
611	0.993946	0.0340043	83.736
612	0.993428	0.0339866	83.77
613	0.991773	0.03393	83.8039
614	0.989522	0.0338529	83.8378
615	0.985336	0.0337098	83.8715
616	0.983852	0.033659	83.9052
617	0.983113	0.0336337	83.9388
618	0.982376	0.0336085	83.9724
619	0.981128	0.0335658	84.006
620	0.9778	0.0334519	84.0394
621	0.975391	0.0333695	84.0728
622	0.974184	0.0333282	84.1061
623	0.973537	0.0333061	84.1394
624	0.972729	0.0332784	84.1727
625	0.971526	0.0332373	84.2059
626	0.969337	0.0331624	84.2391
627	0.968516	0.0331343	84.2722
628	0.966833	0.0330767	84.3053
629	0.96578	0.0330407	84.3383
630	0.964354	0.0329919	84.3713
631	0.962489	0.0329281	84.4043
632	0.961395	0.0328907	84.4372
633	0.958018	0.0327752	84.4699
634	0.95528	0.0326815	84.5026
635	0.954627	0.0326592	84.5353
636	0.951768	0.0325614	84.5678
637	0.950919	0.0325323	84.6004
638	0.949715	0.0324911	84.6329
639	0.949349	0.0324786	84.6653
640	0.948403	0.0324462	84.6978
641	0.945125	0.0323341	84.7301
642	0.9442	0.0323024	84.7624
643	0.941357	0.0322052	84.7946
644	0.938846	0.0321192	84.8267
645	0.937122	0.0320603	84.8588
646	0.935696	0.0320115	84.8908
647	0.932672	0.031908	84.9227
648	0.93157	0.0318703	84.9546
649	0.930318	0.0318275	84.9864
650	0.929035	0.0317836	85.0182
651	0.928553	0.0317671	85.05
652	0.926285	0.0316895	85.0817
653	0.924137	0.031616	85.1133
654	0.922504	0.0315602	85.1448
655	0.921788	0.0315357	85.1764
656	0.919637	0.0314621	85.2078
657	0.917813	0.0313997	85.2392
658	0.916828	0.031366	85.2706
659	0.916642	0.0313596	85.302
660	0.914439	0.0312843	85.3332
661	0.913129	0.0312395	85.3645
662	0.911194	0.0311732	85.3957
663	0.910441	0.0311475	85.4268
664	0.908803	0.0310915	85.4579
665	0.907261	0.0310387	85.4889
666	0.904979	0.0309606	85.5199
667	0.903274	0.0309023	85.5508
668	0.901263	0.0308335	85.5816
669	0.898466	0.0307378	85.6124
670	0.897404	0.0307015	85.6431
671	0.896348	0.0306654	85.6737
672	0.893687	0.0305743	85.7043
673	0.892228	0.0305244	85.7348
674	0.888893	0.0304103	85.7652
675	0.888339	0.0303914	85.7956
676	0.88789	0.030376	85.826
677	0.885876	0.0303071	85.8563
678	0.885178	0.0302832	85.8866
679	0.883157	0.0302141	85.9168
680	0.882194	0.0301811	85.947
681	0.881487	0.0301569	85.9772
682	0.879259	0.0300807	86.0072
683	0.877848	0.0300324	86.0373
684	0.875825	0.0299632	86.0672
685	0.875436	0.0299499	86.0972
686	0.875018	0.0299356	86.1271
687	0.873005	0.0298668	86.157
688	0.871781	0.0298249	86.1868
689	0.868887	0.0297259	86.2165
690	0.866237	0.0296352	86.2462
691	0.864065	0.0295609	86.2757
692	0.863	0.0295245	86.3053
693	0.862113	0.0294941	86.3348
694	0.860686	0.0294453	86.3642
695	0.859627	0.0294091	86.3936
696	0.859046	0.0293892	86.423
697	0.857089	0.0293222	86.4523
698	0.855117	0.0292548	86.4816
699	0.85337	0.029195	86.5108
700	0.851458	0.0291296	86.5399
701	0.850327	0.0290909	86.569
702	0.848703	0.0290353	86.598
703	0.847015	0.0289776	86.627
704	0.845768	0.0289349	86.6559
705	0.844378	0.0288874	86.6848
706	0.842162	0.0288116	86.7136
707	0.84107	0.0287742	86.7424
708	0.838741	0.0286945	86.7711
709	0.837668	0.0286578	86.7998
710	0.835827	0.0285948	86.8284
711	0.834571	0.0285519	86.8569
712	0.832562	0.0284831	86.8854
713	0.830805	0.028423	86.9138
714	0.829841	0.02839	86.9422
715	0.828644	0.0283491	86.9706
716	0.826605	0.0282793	86.9988
717	0.824643	0.0282122	87.027
718	0.824048	0.0281919	87.0552
719	0.822542	0.0281403	87.0834
720	0.820554	0.0280723	87.1114
721	0.819133	0.0280237	87.1395
722	0.817969	0.0279839	87.1675
723	0.816898	0.0279472	87.1954
724	0.815255	0.027891	87.2233
725	0.813894	0.0278445	87.2511
726	0.812896	0.0278103	87.2789
727	0.810528	0.0277293	87.3067
728	0.809877	0.027707	87.3344
729	0.808653	0.0276652	87.3621
730	0.807819	0.0276366	87.3897
731	0.805944	0.0275725	87.4173
732	0.805618	0.0275614	87.4448
733	0.804137	0.0275107	87.4723
734	0.802737	0.0274628	87.4998
735	0.800274	0.0273785	87.5272
736	0.798508	0.0273181	87.5545
737	0.797298	0.0272767	87.5818
738	0.795833	0.0272266	87.609
739	0.795043	0.0271995	87.6362
740	0.793998	0.0271638	87.6634
741	0.792735	0.0271206	87.6905
742	0.790248	0.0270355	87.7175
743	0.78956	0.027012	87.7445
744	0.788809	0.0269863	87.7715
745	0.786488	0.0269069	87.7984
746	0.785142	0.0268608	87.8253
747	0.784359	0.026834	87.8521
748	0.782274	0.0267627	87.8789
749	0.781471	0.0267353	87.9056
750	0.780868	0.0267146	87.9323
751	0.777829	0.0266106	87.9589
752	0.776844	0.0265769	87.9855
753	0.774072	0.0264821	88.012
754	0.772891	0.0264417	88.0384
755	0.772652	0.0264335	88.0649
756	0.771488	0.0263937	88.0913
757	0.770792	0.0263699	88.1176
758	0.76946	0.0263243	88.144
759	0.766471	0.0262221	88.1702
760	0.766061	0.026208	88.1964
761	0.764265	0.0261466	88.2225
762	0.763144	0.0261082	88.2486
763	0.761801	0.0260623	88.2747
764	0.761594	0.0260552	88.3008
765	0.76146	0.0260506	88.3268
766	0.758125	0.0259365	88.3527
767	0.75677	0.0258902	88.3786
768	0.755868	0.0258593	88.4045
769	0.754013	0.0257959	88.4303
770	0.752806	0.0257546	88.456
771	0.751883	0.025723	88.4818
772	0.750973	0.0256919	88.5075
773	0.749528	0.0256424	88.5331
774	0.747726	0.0255808	88.5587
775	0.745487	0.0255042	88.5842
776	0.745218	0.025495	88.6097
777	0.743513	0.0254366	88.6351
778	0.741162	0.0253562	88.6605
779	0.740455	0.025332	88.6858
780	0.7389	0.0252788	88.7111
781	0.738092	0.0252512	88.7363
782	0.736853	0.0252088	88.7615
783	0.735894	0.025176	88.7867
784	0.734388	0.0251244	88.8118
785	0.73352	0.0250948	88.8369
786	0.733109	0.0250807	88.862
787	0.731948	0.025041	88.8871
788	0.729839	0.0249688	88.912
789	0.729258	0.0249489	88.937
790	0.727652	0.024894	88.9619
791	0.726731	0.0248625	88.9867
792	0.725381	0.0248163	89.0116
793	0.722896	0.0247313	89.0363
794	0.72092	0.0246637	89.061
795	0.719889	0.0246284	89.0856
796	0.719008	0.0245983	89.1102
797	0.718157	0.0245692	89.1347
798	0.716491	0.0245122	89.1593
799	0.716214	0.0245027	89.1838
800	0.714533	0.0244452	89.2082
801	0.711856	0.0243536	89.2326
802	0.71127	0.0243336	89.2569
803	0.709479	0.0242723	89.2812
804	0.707886	0.0242178	89.3054
805	0.707321	0.0241985	89.3296
806	0.706527	0.0241713	89.3538
807	0.705444	0.0241342	89.3779
808	0.704402	0.0240986	89.402
809	0.703043	0.0240521	89.426
810	0.701877	0.0240122	89.4501
811	0.701631	0.0240038	89.4741
812	0.699291	0.0239237	89.498
813	0.69808	0.0238823	89.5219
814	0.696769	0.0238375	89.5457
815	0.693324	0.0237196	89.5694
816	0.692588	0.0236944	89.5931
817	0.691732	0.0236651	89.6168
818	0.690719	0.0236305	89.6404
819	0.689398	0.0235853	89.664
820	0.688672	0.0235605	89.6876
821	0.686244	0.0234774	89.711
822	0.685113	0.0234387	89.7345
823	0.683425	0.0233809	89.7579
824	0.682313	0.0233429	89.7812
825	0.682158	0.0233376	89.8045
826	0.681086	0.0233009	89.8278
827	0.679307	0.0232401	89.8511
828	0.67826	0.0232042	89.8743
829	0.678127	0.0231997	89.8975
830	0.67648	0.0231434	89.9206
831	0.674555	0.0230775	89.9437
832	0.673855	0.0230536	89.9668
833	0.672873	0.0230199	89.9898
834	0.671719	0.0229805	90.0128
835	0.671014	0.0229563	90.0357
836	0.669918	0.0229188	90.0586
837	0.668472	0.0228694	90.0815
838	0.667645	0.0228411	90.1043
839	0.665516	0.0227683	90.1271
840	0.664177	0.0227224	90.1498
841	0.663451	0.0226976	90.1725
842	0.662593	0.0226682	90.1952
843	0.660306	0.02259	90.2178
844	0.659483	0.0225619	90.2403
845	0.657935	0.0225089	90.2629
846	0.656869	0.0224724	90.2853
847	0.65617	0.0224485	90.3078
848	0.655484	0.022425	90.3302
849	0.653007	0.0223403	90.3525
850	0.652475	0.0223221	90.3749
851	0.651493	0.0222885	90.3972
852	0.649125	0.0222075	90.4194
853	0.648046	0.0221706	90.4415
854	0.647131	0.0221393	90.4637
855	0.64673	0.0221255	90.4858
856	0.646203	0.0221075	90.5079
857	0.645041	0.0220678	90.53
858	0.642666	0.0219865	90.552
859	0.642354	0.0219758	90.5739
860	0.640882	0.0219255	90.5959
861	0.640174	0.0219013	90.6178
862	0.638829	0.0218553	90.6396
863	0.636627	0.0217799	90.6614
864	0.635783	0.0217511	90.6831
865	0.634197	0.0216968	90.7048
866	0.632773	0.0216481	90.7265
867	0.632167	0.0216273	90.7481
868	0.631098	0.0215908	90.7697
869	0.630671	0.0215762	90.7913
870	0.628541	0.0215033	90.8128
871	0.627763	0.0214767	90.8343
872	0.626934	0.0214483	90.8557
873	0.626038	0.0214177	90.8771
874	0.625105	0.0213857	90.8985
875	0.624123	0.0213521	90.9199
876	0.623242	0.021322	90.9412
877	0.621635	0.021267	90.9625
878	0.620924	0.0212427	90.9837
879	0.619628	0.0211984	91.0049
880	0.619109	0.0211806	91.0261
881	0.61714	0.0211132	91.0472
882	0.615641	0.021062	91.0683
883	0.614708	0.02103	91.0893
884	0.613708	0.0209958	91.1103
885	0.613379	0.0209846	91.1313
886	0.611184	0.0209095	91.1522
887	0.61076	0.020895	91.1731
888	0.61033	0.0208803	91.1939
889	0.608865	0.0208301	91.2148
890	0.606966	0.0207652	91.2355
891	0.605546	0.0207166	91.2563
892	0.60497	0.0206969	91.277
893	0.603988	0.0206633	91.2976
894	0.602894	0.0206259	91.3182
895	0.601926	0.0205927	91.3388
896	0.600036	0.0205281	91.3594
897	0.599428	0.0205073	91.3799
898	0.598447	0.0204737	91.4003
899	0.59613	0.0203944	91.4207
900	0.595779	0.0203824	91.4411
901	0.595045	0.0203573	91.4615
902	0.592361	0.0202655	91.4817
903	0.590687	0.0202082	91.502
904	0.590452	0.0202002	91.5222
905	0.589423	0.020165	91.5423
906	0.589126	0.0201548	91.5625
907	0.587119	0.0200862	91.5826
908	0.586001	0.0200479	91.6026
909	0.585144	0.0200186	91.6226
910	0.584139	0.0199842	91.6426
911	0.582529	0.0199292	91.6625
912	0.581077	0.0198795	91.6824
913	0.580586	0.0198627	91.7023
914	0.579375	0.0198212	91.7221
915	0.577864	0.0197695	91.7419
916	0.57725	0.0197486	91.7616
917	0.576134	0.0197104	91.7813
918	0.575581	0.0196914	91.801
919	0.57388	0.0196333	91.8207
920	0.573663	0.0196258	91.8403
921	0.572583	0.0195889	91.8599
922	0.571085	0.0195376	91.8794
923	0.569816	0.0194942	91.8989
924	0.567932	0.0194298	91.9183
925	0.567249	0.0194064	91.9377
926	0.566757	0.0193896	91.9571
927	0.566104	0.0193672	91.9765
928	0.565513	0.019347	91.9958
929	0.565194	0.0193361	92.0152
930	0.564629	0.0193167	92.0345
931	0.562709	0.0192511	92.0538
932	0.561981	0.0192262	92.073
933	0.561225	0.0192003	92.0922
934	0.560419	0.0191727	92.1113
935	0.558851	0.0191191	92.1305
936	0.557239	0.0190639	92.1495
937	0.55692	0.019053	92.1686
938	0.555146	0.0189923	92.1876
939	0.554026	0.018954	92.2065
940	0.552602	0.0189053	92.2254
941	0.552212	0.0188919	92.2443
942	0.550185	0.0188226	92.2632
943	0.549395	0.0187956	92.2819
944	0.548829	0.0187762	92.3007
945	0.548285	0.0187576	92.3195
946	0.546792	0.0187065	92.3382
947	0.54624	0.0186877	92.3569
948	0.544881	0.0186412	92.3755
949	0.5439	0.0186076	92.3941
950	0.542387	0.0185558	92.4127
951	0.54169	0.018532	92.4312
952	0.540472	0.0184903	92.4497
953	0.539963	0.0184729	92.4682
954	0.53884	0.0184345	92.4866
955	0.53696	0.0183702	92.505
956	0.535512	0.0183206	92.5233
957	0.535132	0.0183076	92.5416
958	0.534919	0.0183003	92.5599
959	0.533269	0.0182439	92.5782
960	0.532417	0.0182148	92.5964
961	0.532098	0.0182038	92.6146
962	0.531829	0.0181946	92.6328
963	0.530606	0.0181528	92.6509
964	0.528651	0.0180859	92.669
965	0.528446	0.0180789	92.6871
966	0.527229	0.0180373	92.7051
967	0.526262	0.0180042	92.7231
968	0.524655	0.0179492	92.7411
969	0.524418	0.0179411	92.759
970	0.522908	0.0178894	92.7769
971	0.5224	0.0178721	92.7948
972	0.521212	0.0178314	92.8126
973	0.519881	0.0177859	92.8304
974	0.519268	0.0177649	92.8482
975	0.518413	0.0177357	92.8659
976	0.517284	0.017697	92.8836
977	0.516451	0.0176685	92.9013
978	0.514681	0.017608	92.9189
979	0.513597	0.0175709	92.9364
980	0.513179	0.0175566	92.954
981	0.511974	0.0175153	92.9715
982	0.510143	0.0174527	92.989
983	0.509206	0.0174207	93.0064
984	0.508463	0.0173952	93.0238
985	0.508263	0.0173884	93.0412
986	0.506566	0.0173303	93.0585
987	0.506464	0.0173268	93.0758
988	0.505452	0.0172922	93.0931
989	0.504394	0.017256	93.1104
990	0.503701	0.0172323	93.1276
991	0.502824	0.0172023	93.1448
992	0.501655	0.0171623	93.162
993	0.500775	0.0171322	93.1791
994	0.500681	0.017129	93.1962
995	0.498056	0.0170392	93.2133
996	0.497918	0.0170345	93.2303
997	0.496903	0.0169997	93.2473
998	0.495937	0.0169667	93.2643
999	0.495504	0.0169519	93.2812
1000	0.49453	0.0169186	93.2981
1001	0.493025	0.0168671	93.315
1002	0.492318	0.0168429	93.3319
1003	0.491346	0.0168096	93.3487
1004	0.490828	0.0167919	93.3655
1005	0.489816	0.0167573	93.3822
1006	0.489776	0.0167559	93.399
1007	0.488918	0.0167266	93.4157
1008	0.487864	0.0166905	93.4324
1009	0.487246	0.0166694	93.4491
1010	0.485611	0.0166134	93.4657
1011	0.484193	0.0165649	93.4822
1012	0.483359	0.0165364	93.4988
1013	0.483023	0.0165249	93.5153
1014	0.482355	0.016502	93.5318
1015	0.481661	0.0164783	93.5483
1016	0.481363	0.0164681	93.5647
1017	0.479191	0.0163938	93.5811
1018	0.47843	0.0163678	93.5975
1019	0.477949	0.0163513	93.6139
1020	0.476343	0.0162964	93.6302
1021	0.47562	0.0162717	93.6464
1022	0.475297	0.0162606	93.6627
1023	0.474702	0.0162402	93.6789
1024	0.473221	0.0161896	93.6951
1025	0.471903	0.0161445	93.7113
1026	0.470219	0.0160869	93.7273
1027	0.469797	0.0160724	93.7434
1028	0.469131	0.0160496	93.7595
1029	0.468222	0.0160185	93.7755
1030	0.467376	0.0159896	93.7915
1031	0.466557	0.0159616	93.8074
1032	0.466104	0.0159461	93.8234
1033	0.465584	0.0159283	93.8393
1034	0.464555	0.0158931	93.8552
1035	0.463685	0.0158633	93.8711
1036	0.462254	0.0158144	93.8869
1037	0.46047	0.0157533	93.9026
1038	0.459637	0.0157248	93.9184
1039	0.459268	0.0157122	93.9341
1040	0.458634	0.0156905	93.9498
1041	0.457063	0.0156368	93.9654
1042	0.456716	0.0156249	93.981
1043	0.456412	0.0156145	93.9966
1044	0.454932	0.0155639	94.0122
1045	0.454517	0.0155497	94.0278
1046	0.453643	0.0155198	94.0433
1047	0.45275	0.0154892	94.0588
1048	0.451813	0.0154572	94.0742
1049	0.451785	0.0154562	94.0897
1050	0.450664	0.0154179	94.1051
1051	0.448907	0.0153577	94.1204
1052	0.447714	0.0153169	94.1358
1053	0.4469	0.0152891	94.1511
1054	0.446756	0.0152842	94.1663
1055	0.446339	0.0152699	94.1816
1056	0.445298	0.0152343	94.1968
1057	0.444836	0.0152185	94.2121
1058	0.443538	0.0151741	94.2272
1059	0.443347	0.0151675	94.2424
1060	0.442456	0.0151371	94.2575
1061	0.441259	0.0150961	94.2726
1062	0.440121	0.0150572	94.2877
1063	0.43896	0.0150175	94.3027
1064	0.437323	0.0149614	94.3177
1065	0.436643	0.0149382	94.3326
1066	0.435928	0.0149137	94.3475
1067	0.43503	0.014883	94.3624
1068	0.434223	0.0148554	94.3773
1069	0.433704	0.0148376	94.3921
1070	0.433212	0.0148208	94.4069
1071	0.431894	0.0147757	94.4217
1072	0.431067	0.0147474	94.4364
1073	0.429966	0.0147098	94.4512
1074	0.429296	0.0146868	94.4658
1075	0.426872	0.0146039	94.4804
1076	0.426673	0.0145971	94.495
1077	0.425675	0.014563	94.5096
1078	0.425319	0.0145508	94.5242
1079	0.425022	0.0145406	94.5387
1080	0.424315	0.0145164	94.5532
1081	0.423625	0.0144928	94.5677
1082	0.42222	0.0144447	94.5822
1083	0.421178	0.0144091	94.5966
1084	0.42039	0.0143822	94.6109
1085	0.41993	0.0143664	94.6253
1086	0.418871	0.0143302	94.6396
1087	0.418641	0.0143223	94.654
1088	0.416961	0.0142648	94.6682
1089	0.415622	0.014219	94.6824
1090	0.415325	0.0142089	94.6967
1091	0.415273	0.0142071	94.7109
1092	0.414757	0.0141894	94.725
1093	0.414127	0.0141679	94.7392
1094	0.413456	0.0141449	94.7534
1095	0.412336	0.0141066	94.7675
1096	0.410503	0.0140439	94.7815
1097	0.410375	0.0140395	94.7956
1098	0.409412	0.0140066	94.8096
1099	0.408462	0.0139741	94.8235
1100	0.407206	0.0139311	94.8375
1101	0.406367	0.0139024	94.8514
1102	0.406033	0.013891	94.8653
1103	0.405184	0.0138619	94.8791
1104	0.404146	0.0138264	94.8929
1105	0.403879	0.0138173	94.9068
1106	0.403053	0.013789	94.9206
1107	0.401716	0.0137433	94.9343
1108	0.400648	0.0137067	94.948
1109	0.399903	0.0136812	94.9617
1110	0.39925	0.0136589	94.9753
1111	0.398428	0.0136308	94.989
1112	0.397841	0.0136107	95.0026
1113	0.397274	0.0135913	95.0162
1114	0.396185	0.0135541	95.0297
1115	0.395591	0.0135337	95.0433
1116	0.393819	0.0134731	95.0567
1117	0.393633	0.0134667	95.0702
1118	0.393498	0.0134621	95.0837
1119	0.392258	0.0134197	95.0971
1120	0.391634	0.0133984	95.1105
1121	0.391308	0.0133872	95.1239
1122	0.390033	0.0133436	95.1372
1123	0.389406	0.0133221	95.1505
1124	0.388142	0.0132789	95.1638
1125	0.387926	0.0132715	95.1771
1126	0.386838	0.0132343	95.1903
1127	0.386024	0.0132064	95.2035
1128	0.385127	0.0131758	95.2167
1129	0.384372	0.0131499	95.2299
1130	0.383204	0.01311	95.243
1131	0.382848	0.0130978	95.2561
1132	0.382501	0.0130859	95.2691
1133	0.381373	0.0130473	95.2822
1134	0.380972	0.0130336	95.2952
1135	0.380292	0.0130103	95.3082
1136	0.379455	0.0129817	95.3212
1137	0.378567	0.0129513	95.3342
1138	0.37756	0.0129169	95.3471
1139	0.376777	0.0128901	95.36
1140	0.376073	0.012866	95.3728
1141	0.375365	0.0128418	95.3857
1142	0.37453	0.0128132	95.3985
1143	0.37418	0.0128012	95.4113
1144	0.373333	0.0127723	95.4241
1145	0.372054	0.0127285	95.4368
1146	0.371938	0.0127245	95.4495
1147	0.371492	0.0127093	95.4622
1148	0.370593	0.0126785	95.4749
1149	0.36978	0.0126507	95.4876
1150	0.368412	0.0126039	95.5002
1151	0.367795	0.0125828	95.5128
1152	0.366624	0.0125427	95.5253
1153	0.365322	0.0124982	95.5378
1154	0.364578	0.0124727	95.5503
1155	0.36437	0.0124656	95.5627
1156	0.36383	0.0124471	95.5752
1157	0.363152	0.0124239	95.5876
1158	0.362569	0.012404	95.6
1159	0.361567	0.0123697	95.6124
1160	0.361215	0.0123577	95.6247
1161	0.360482	0.0123326	95.6371
1162	0.35961	0.0123028	95.6494
1163	0.358093	0.0122509	95.6616
1164	0.357086	0.0122164	95.6738
1165	0.356646	0.0122014	95.686
1166	0.35622	0.0121868	95.6982
1167	0.355647	0.0121672	95.7104
1168	0.354661	0.0121335	95.7225
1169	0.354161	0.0121164	95.7346
1170	0.353301	0.0120869	95.7467
1171	0.352231	0.0120503	95.7588
1172	0.351476	0.0120245	95.7708
1173	0.35042	0.0119884	95.7828
1174	0.350377	0.0119869	95.7948
1175	0.349637	0.0119616	95.8067
1176	0.349217	0.0119472	95.8187
1177	0.34819	0.0119121	95.8306
1178	0.347665	0.0118941	95.8425
1179	0.347526	0.0118894	95.8544
1180	0.346758	0.0118631	95.8662
1181	0.345921	0.0118345	95.8781
1182	0.345729	0.0118279	95.8899
1183	0.345251	0.0118115	95.9017
1184	0.343899	0.0117653	95.9135
1185	0.342775	0.0117268	95.9252
1186	0.342063	0.0117025	95.9369
1187	0.341613	0.0116871	95.9486
1188	0.340864	0.0116614	95.9603
1189	0.340369	0.0116445	95.9719
1190	0.339149	0.0116028	95.9835
1191	0.338772	0.0115899	95.9951
1192	0.33822	0.011571	96.0067
1193	0.337023	0.01153	96.0182
1194	0.336471	0.0115111	96.0297
1195	0.335902	0.0114917	96.0412
1196	0.335391	0.0114742	96.0527
1197	0.334672	0.0114496	96.0641
1198	0.334385	0.0114398	96.0756
1199	0.333345	0.0114042	96.087
1200	0.33225	0.0113668	96.0983
1201	0.332004	0.0113583	96.1097
1202	0.331876	0.011354	96.121
1203	0.330763	0.0113159	96.1324
1204	0.3302	0.0112966	96.1437
1205	0.329281	0.0112652	96.1549
1206	0.328713	0.0112457	96.1662
1207	0.327744	0.0112126	96.1774
1208	0.327253	0.0111958	96.1886
1209	0.326466	0.0111689	96.1997
1210	0.326324	0.011164	96.2109
1211	0.325164	0.0111243	96.222
1212	0.324778	0.0111111	96.2331
1213	0.323677	0.0110735	96.2442
1214	0.322596	0.0110365	96.2553
1215	0.322334	0.0110275	96.2663
1216	0.321605	0.0110026	96.2773
1217	0.320871	0.0109775	96.2883
1218	0.32064	0.0109696	96.2992
1219	0.319748	0.010939	96.3102
1220	0.318955	0.0109119	96.3211
1221	0.318696	0.0109031	96.332
1222	0.317994	0.010879	96.3429
1223	0.317706	0.0108692	96.3537
1224	0.317026	0.0108459	96.3646
1225	0.317009	0.0108453	96.3754
1226	0.315749	0.0108022	96.3862
1227	0.315181	0.0107828	96.397
1228	0.314496	0.0107593	96.4078
1229	0.313591	0.0107284	96.4185
1230	0.312641	0.0106959	96.4292
1231	0.311239	0.0106479	96.4398
1232	0.310908	0.0106366	96.4505
1233	0.310603	0.0106262	96.4611
1234	0.309295	0.0105814	96.4717
1235	0.309106	0.010575	96.4823
1236	0.307236	0.010511	96.4928
1237	0.307068	0.0105052	96.5033
1238	0.306853	0.0104979	96.5138
1239	0.306272	0.010478	96.5243
1240	0.305534	0.0104527	96.5347
1241	0.30505	0.0104362	96.5451
1242	0.304706	0.0104244	96.5556
1243	0.303843	0.0103949	96.566
1244	0.303295	0.0103762	96.5763
1245	0.302918	0.0103633	96.5867
1246	0.302017	0.0103324	96.597
1247	0.301109	0.0103014	96.6073
1248	0.300734	0.0102885	96.6176
1249	0.299933	0.0102611	96.6279
1250	0.299459	0.0102449	96.6381
1251	0.298477	0.0102113	96.6483
1252	0.297775	0.0101873	96.6585
1253	0.297376	0.0101737	96.6687
1254	0.296743	0.010152	96.6789
1255	0.295857	0.0101217	96.689
1256	0.29559	0.0101126	96.6991
1257	0.295199	0.0100992	96.7092
1258	0.294324	0.0100693	96.7193
1259	0.292964	0.0100227	96.7293
1260	0.292677	0.0100129	96.7393
1261	0.29179	0.00998256	96.7493
1262	0.291385	0.00996871	96.7592
1263	0.290376	0.00993418	96.7692
1264	0.29005	0.00992303	96.7791
1265	0.288972	0.00988615	96.789
1266	0.288844	0.00988178	96.7989
1267	0.288303	0.00986324	96.8087
1268	0.286971	0.0098177	96.8186
1269	0.286349	0.00979639	96.8284
1270	0.286068	0.00978679	96.8381
1271	0.284955	0.00974873	96.8479
1272	0.284216	0.00972345	96.8576
1273	0.283641	0.00970376	96.8673
1274	0.283435	0.00969671	96.877
1275	0.283096	0.0096851	96.8867
1276	0.282675	0.0096707	96.8964
1277	0.281449	0.00962876	96.906
1278	0.280878	0.00960925	96.9156
1279	0.280373	0.00959196	96.9252
1280	0.279323	0.00955604	96.9348
1281	0.278717	0.00953532	96.9443
1282	0.277912	0.00950776	96.9538
1283	0.277346	0.0094884	96.9633
1284	0.277079	0.00947926	96.9728
1285	0.276533	0.0094606	96.9822
1286	0.276269	0.00945157	96.9917
1287	0.275753	0.00943391	97.0011
1288	0.274267	0.00938308	97.0105
1289	0.273576	0.00935941	97.0199
1290	0.273248	0.00934822	97.0292
1291	0.27292	0.00933698	97.0385
1292	0.272047	0.00930712	97.0478
1293	0.271468	0.00928731	97.0571
1294	0.271202	0.0092782	97.0664
1295	0.27058	0.00925694	97.0757
1296	0.270196	0.00924378	97.0849
1297	0.269849	0.00923191	97.0941
1298	0.269439	0.00921788	97.1034
1299	0.268753	0.00919444	97.1126
1300	0.268503	0.00918586	97.1217
1301	0.26793	0.00916627	97.1309
1302	0.267313	0.00914516	97.1401
1303	0.266732	0.00912529	97.1492
1304	0.265793	0.00909315	97.1583
1305	0.265167	0.00907173	97.1673
1306	0.264249	0.00904032	97.1764
1307	0.263966	0.00903064	97.1854
1308	0.263465	0.00901351	97.1944
1309	0.262369	0.00897603	97.2034
1310	0.262208	0.00897049	97.2124
1311	0.260776	0.00892153	97.2213
1312	0.26047	0.00891105	97.2302
1313	0.259955	0.00889343	97.2391
1314	0.259824	0.00888894	97.248
1315	0.259222	0.00886836	97.2569
1316	0.258985	0.00886023	97.2657
1317	0.258435	0.00884145	97.2746
1318	0.257848	0.00882134	97.2834
1319	0.257342	0.00880404	97.2922
1320	0.256659	0.00878068	97.301
1321	0.25629	0.00876804	97.3097
1322	0.255246	0.00873234	97.3185
1323	0.25453	0.00870785	97.3272
1324	0.253865	0.00868508	97.3359
1325	0.253684	0.0086789	97.3445
1326	0.253283	0.00866518	97.3532
1327	0.252329	0.00863253	97.3618
1328	0.251903	0.00861795	97.3705
1329	0.251124	0.0085913	97.379
1330	0.250329	0.00856413	97.3876
1331	0.249905	0.0085496	97.3962
1332	0.249529	0.00853675	97.4047
1333	0.248869	0.00851417	97.4132
1334	0.248622	0.00850572	97.4217
1335	0.248042	0.00848589	97.4302
1336	0.247298	0.0084604	97.4387
1337	0.246857	0.00844532	97.4471
1338	0.245925	0.00841344	97.4555
1339	0.245086	0.00838474	97.4639
1340	0.244955	0.00838026	97.4723
1341	0.244803	0.00837507	97.4807
1342	0.244479	0.00836396	97.489
1343	0.243796	0.0083406	97.4974
1344	0.242755	0.008305	97.5057
1345	0.242461	0.00829493	97.514
1346	0.24117	0.00825078	97.5222
1347	0.241007	0.00824519	97.5305
1348	0.240424	0.00822525	97.5387
1349	0.239804	0.00820405	97.5469
1350	0.239582	0.00819646	97.5551
1351	0.237857	0.00813743	97.5632
1352	0.237611	0.00812899	97.5714
1353	0.237188	0.00811456	97.5795
1354	0.236876	0.00810386	97.5876
1355	0.236688	0.00809744	97.5957
1356	0.236324	0.00808498	97.6038
1357	0.235665	0.00806244	97.6118
1358	0.235151	0.00804487	97.6199
1359	0.234656	0.00802792	97.6279
1360	0.234525	0.00802343	97.6359
1361	0.233718	0.00799584	97.6439
1362	0.233416	0.00798549	97.6519
1363	0.232863	0.00796657	97.6599
1364	0.232098	0.00794039	97.6678
1365	0.231947	0.00793523	97.6757
1366	0.231298	0.00791304	97.6836
1367	0.229517	0.00785212	97.6915
1368	0.229129	0.00783884	97.6993
1369	0.228473	0.00781639	97.7072
1370	0.228264	0.00780925	97.715
1371	0.227559	0.00778513	97.7227
1372	0.227122	0.00777016	97.7305
1373	0.226782	0.00775855	97.7383
1374	0.226494	0.00774868	97.746
1375	0.225886	0.00772789	97.7538
1376	0.224965	0.00769637	97.7614
1377	0.224653	0.00768572	97.7691
1378	0.223983	0.0076628	97.7768
1379	0.222987	0.00762869	97.7844
1380	0.222929	0.00762672	97.7921
1381	0.222368	0.00760754	97.7997
1382	0.221419	0.00757506	97.8072
1383	0.220986	0.00756024	97.8148
1384	0.220282	0.00753616	97.8223
1385	0.219929	0.0075241	97.8299
1386	0.218771	0.00748446	97.8373
1387	0.218455	0.00747367	97.8448
1388	0.21805	0.0074598	97.8523
1389	0.217579	0.00744369	97.8597
1390	0.217258	0.00743271	97.8672
1391	0.217035	0.00742507	97.8746
1392	0.216709	0.00741393	97.882
1393	0.215988	0.00738925	97.8894
1394	0.215192	0.00736201	97.8967
1395	0.214816	0.00734916	97.9041
1396	0.214178	0.00732734	97.9114
1397	0.213675	0.00731014	97.9187
1398	0.213191	0.00729357	97.926
1399	0.212943	0.00728509	97.9333
1400	0.212443	0.00726798	97.9406
1401	0.211608	0.00723943	97.9478
1402	0.211253	0.00722727	97.955
1403	0.210912	0.00721562	97.9623
1404	0.210142	0.00718925	97.9694
1405	0.209825	0.0071784	97.9766
1406	0.20951	0.00716764	97.9838
1407	0.208772	0.00714238	97.9909
1408	0.20863	0.00713753	97.9981
1409	0.207887	0.00711211	98.0052
1410	0.207281	0.00709137	98.0123
1411	0.206809	0.00707524	98.0194
1412	0.206327	0.00705873	98.0264
1413	0.205144	0.00701828	98.0334
1414	0.204943	0.00701141	98.0404
1415	0.204301	0.00698942	98.0474
1416	0.203575	0.00696458	98.0544
1417	0.203428	0.00695955	98.0614
1418	0.203297	0.00695507	98.0683
1419	0.202619	0.00693189	98.0752
1420	0.201985	0.00691018	98.0822
1421	0.20173	0.00690146	98.0891
1422	0.20142	0.00689087	98.0959
1423	0.201119	0.00688057	98.1028
1424	0.200486	0.0068589	98.1097
1425	0.199877	0.00683807	98.1165
1426	0.1997	0.00683201	98.1234
1427	0.1994	0.00682174	98.1302
1428	0.198732	0.00679891	98.137
1429	0.19826	0.00678274	98.1438
1430	0.198211	0.00678107	98.1505
1431	0.197571	0.0067592	98.1573
1432	0.196792	0.00673254	98.164
1433	0.196629	0.00672695	98.1708
1434	0.196041	0.00670685	98.1775
1435	0.19527	0.00668046	98.1841
1436	0.195046	0.00667279	98.1908
1437	0.194171	0.00664286	98.1975
1438	0.193863	0.00663232	98.2041
1439	0.193305	0.00661323	98.2107
1440	0.19259	0.00658878	98.2173
1441	0.192513	0.00658616	98.2239
1442	0.192338	0.00658015	98.2305
1443	0.191784	0.00656121	98.237
1444	0.191228	0.00654217	98.2436
1445	0.191025	0.00653524	98.2501
1446	0.190513	0.00651773	98.2566
1447	0.190372	0.00651291	98.2631
1448	0.189376	0.00647884	98.2696
1449	0.188485	0.00644833	98.2761
1450	0.188144	0.00643666	98.2825
1451	0.187859	0.00642693	98.2889
1452	0.187124	0.00640177	98.2953
1453	0.186629	0.00638484	98.3017
1454	0.186057	0.00636526	98.3081
1455	0.185646	0.00635121	98.3144
1456	0.18532	0.00634005	98.3208
1457	0.185095	0.00633237	98.3271
1458	0.184557	0.00631395	98.3334
1459	0.184131	0.0062994	98.3397
1460	0.183244	0.00626905	98.346
1461	0.182737	0.00625169	98.3522
1462	0.182187	0.00623287	98.3585
1463	0.181883	0.00622248	98.3647
1464	0.181522	0.00621013	98.3709
1465	0.181391	0.00620565	98.3771
1466	0.180531	0.00617623	98.3833
1467	0.18021	0.00616523	98.3894
1468	0.179221	0.00613142	98.3956
1469	0.179124	0.00612808	98.4017
1470	0.178736	0.00611482	98.4078
1471	0.177724	0.00608019	98.4139
1472	0.177423	0.00606989	98.42
1473	0.177305	0.00606585	98.426
1474	0.176702	0.00604521	98.4321
1475	0.176174	0.00602717	98.4381
1476	0.175467	0.00600299	98.4441
1477	0.175435	0.00600189	98.4501
1478	0.175122	0.00599119	98.4561
1479	0.174826	0.00598105	98.4621
1480	0.174309	0.00596335	98.468
1481	0.173861	0.00594802	98.474
1482	0.17354	0.00593704	98.4799
1483	0.172992	0.00591831	98.4858
1484	0.172717	0.00590891	98.4918
1485	0.172023	0.00588516	98.4976
1486	0.17186	0.00587958	98.5035
1487	0.171419	0.0058645	98.5094
1488	0.170785	0.00584281	98.5152
1489	0.170662	0.0058386	98.5211
1490	0.169918	0.00581313	98.5269
1491	0.1694	0.0057954	98.5327
1492	0.168959	0.00578033	98.5385
1493	0.168718	0.00577207	98.5442
1494	0.167838	0.00574199	98.55
1495	0.167293	0.00572332	98.5557
1496	0.166936	0.00571111	98.5614
1497	0.166422	0.00569355	98.5671
1498	0.166158	0.00568451	98.5728
1499	0.165828	0.00567321	98.5785
1500	0.165256	0.00565363	98.5841
1501	0.16487	0.00564044	98.5897
1502	0.164431	0.00562541	98.5954
1503	0.163958	0.00560924	98.601
1504	0.163402	0.0055902	98.6066
1505	0.163027	0.0055774	98.6122
1506	0.162314	0.00555298	98.6177
1507	0.162059	0.00554425	98.6232
1508	0.161137	0.00551271	98.6288
1509	0.160965	0.00550686	98.6343
1510	0.160348	0.00548573	98.6398
1511	0.160089	0.00547686	98.6452
1512	0.159866	0.00546926	98.6507
1513	0.158948	0.00543784	98.6561
1514	0.158759	0.00543139	98.6616
1515	0.158681	0.00542872	98.667
1516	0.158361	0.00541777	98.6724
1517	0.157916	0.00540253	98.6778
1518	0.157232	0.00537914	98.6832
1519	0.15667	0.0053599	98.6886
1520	0.156348	0.00534889	98.6939
1521	0.155987	0.00533653	98.6992
1522	0.155862	0.00533228	98.7046
1523	0.155778	0.00532939	98.7099
1524	0.155056	0.00530468	98.7152
1525	0.154487	0.00528524	98.7205
1526	0.154016	0.00526911	98.7258
1527	0.153686	0.00525782	98.731
1528	0.153245	0.00524273	98.7363
1529	0.152635	0.00522187	98.7415
1530	0.152534	0.0052184	98.7467
1531	0.151961	0.00519879	98.7519
1532	0.151491	0.00518271	98.7571
1533	0.150963	0.00516465	98.7623
1534	0.150536	0.00515004	98.7674
1535	0.150226	0.00513945	98.7725
1536	0.149825	0.00512571	98.7777
1537	0.149622	0.0051188	98.7828
1538	0.149249	0.00510601	98.7879
1539	0.149001	0.00509753	98.793
1540	0.14856	0.00508246	98.7981
1541	0.14755	0.00504789	98.8031
1542	0.147381	0.0050421	98.8082
1543	0.147194	0.00503571	98.8132
1544	0.146704	0.00501896	98.8182
1545	0.14594	0.0049928	98.8232
1546	0.145458	0.00497633	98.8282
1547	0.145387	0.00497388	98.8332
1548	0.145117	0.00496466	98.8381
1549	0.144975	0.00495979	98.8431
1550	0.144616	0.00494753	98.848
1551	0.144303	0.0049368	98.853
1552	0.143874	0.00492214	98.8579
1553	0.143169	0.00489802	98.8628
1554	0.142737	0.00488323	98.8677
1555	0.142462	0.00487382	98.8725
1556	0.141793	0.00485095	98.8774
1557	0.141622	0.00484508	98.8822
1558	0.141305	0.00483424	98.8871
1559	0.140427	0.00480419	98.8919
1560	0.140253	0.00479825	98.8967
1561	0.139861	0.00478483	98.9015
1562	0.139597	0.00477581	98.9062
1563	0.139393	0.00476884	98.911
1564	0.138968	0.0047543	98.9158
1565	0.138745	0.00474666	98.9205
1566	0.138348	0.0047331	98.9252
1567	0.137953	0.00471958	98.93
1568	0.137413	0.00470111	98.9347
1569	0.136835	0.00468133	98.9393
1570	0.136683	0.00467612	98.944
1571	0.136236	0.00466083	98.9487
1572	0.136047	0.00465437	98.9533
1573	0.135558	0.00463764	98.958
1574	0.135102	0.00462203	98.9626
1575	0.134681	0.00460762	98.9672
1576	0.134482	0.00460081	98.9718
1577	0.133985	0.00458381	98.9764
1578	0.133804	0.00457763	98.981
1579	0.133657	0.00457261	98.9855
1580	0.133255	0.00455884	98.9901
1581	0.132691	0.00453955	98.9946
1582	0.132233	0.00452388	98.9992
1583	0.131977	0.00451511	99.0037
1584	0.131442	0.00449683	99.0082
1585	0.131358	0.00449394	99.0127
1586	0.130679	0.00447072	99.0171
1587	0.130344	0.00445927	99.0216
1588	0.130167	0.00445318	99.026
1589	0.12951	0.00443072	99.0305
1590	0.128889	0.00440947	99.0349
1591	0.128632	0.00440069	99.0393
1592	0.127987	0.00437861	99.0437
1593	0.127845	0.00437376	99.048
1594	0.127734	0.00436996	99.0524
1595	0.127365	0.00435734	99.0568
1596	0.127183	0.0043511	99.0611
1597	0.126313	0.00432133	99.0654
1598	0.126015	0.00431117	99.0698
1599	0.125471	0.00429254	99.074
1600	0.125164	0.00428203	99.0783
1601	0.124672	0.00426522	99.0826
1602	0.12431	0.00425284	99.0868
1603	0.124134	0.00424679	99.0911
1604	0.123726	0.00423284	99.0953
1605	0.123368	0.00422058	99.0995
1606	0.123115	0.00421193	99.1038
1607	0.122633	0.00419544	99.108
1608	0.122624	0.00419515	99.1121
1609	0.122256	0.00418255	99.1163
1610	0.121447	0.00415488	99.1205
1611	0.121125	0.00414385	99.1246
1612	0.120726	0.0041302	99.1288
1613	0.120282	0.00411501	99.1329
1614	0.120204	0.00411236	99.137
1615	0.119749	0.00409677	99.1411
1616	0.119532	0.00408936	99.1452
1617	0.119196	0.00407787	99.1493
1618	0.118516	0.00405461	99.1533
1619	0.118301	0.00404724	99.1574
1620	0.117941	0.00403495	99.1614
1621	0.117679	0.00402597	99.1654
1622	0.117148	0.00400779	99.1694
1623	0.116752	0.00399426	99.1734
1624	0.116587	0.00398862	99.1774
1625	0.11647	0.00398461	99.1814
1626	0.115912	0.00396553	99.1854
1627	0.115361	0.00394665	99.1893
1628	0.115113	0.00393817	99.1932
1629	0.11465	0.00392233	99.1972
1630	0.114202	0.00390702	99.2011
1631	0.113711	0.0038902	99.205
1632	0.113368	0.00387847	99.2088
1633	0.112938	0.00386376	99.2127
1634	0.112724	0.00385645	99.2166
1635	0.112582	0.00385158	99.2204
1636	0.112212	0.00383892	99.2242
1637	0.111624	0.00381883	99.2281
1638	0.111547	0.00381619	99.2319
1639	0.111512	0.00381497	99.2357
1640	0.110784	0.00379007	99.2395
1641	0.110492	0.00378007	99.2433
1642	0.110367	0.00377581	99.247
1643	0.110242	0.00377153	99.2508
1644	0.110034	0.00376443	99.2546
1645	0.109517	0.00374672	99.2583
1646	0.109173	0.00373498	99.2621
1647	0.108937	0.0037269	99.2658
1648	0.108641	0.00371678	99.2695
1649	0.108386	0.00370803	99.2732
1650	0.107782	0.00368738	99.2769
1651	0.107626	0.00368203	99.2806
1652	0.107101	0.00366408	99.2842
1653	0.106883	0.00365661	99.2879
1654	0.10642	0.00364079	99.2915
1655	0.106011	0.00362679	99.2952
1656	0.105874	0.00362208	99.2988
1657	0.105453	0.00360769	99.3024
1658	0.105182	0.00359844	99.306
1659	0.104978	0.00359145	99.3096
1660	0.10468	0.00358125	99.3132
1661	0.104493	0.00357487	99.3167
1662	0.103944	0.00355608	99.3203
1663	0.103309	0.00353435	99.3238
1664	0.10311	0.00352752	99.3274
1665	0.102512	0.0035071	99.3309
1666	0.102396	0.00350311	99.3344
1667	0.102237	0.00349766	99.3379
1668	0.101831	0.00348379	99.3414
1669	0.101802	0.00348278	99.3448
1670	0.101168	0.00346111	99.3483
1671	0.100619	0.00344233	99.3517
1672	0.10048	0.00343757	99.3552
1673	0.100064	0.00342332	99.3586
1674	0.0999369	0.00341898	99.362
1675	0.0992498	0.00339548	99.3654
1676	0.0989914	0.00338664	99.3688
1677	0.0988764	0.0033827	99.3722
1678	0.0982131	0.00336001	99.3755
1679	0.0980373	0.00335399	99.3789
1680	0.0979612	0.00335139	99.3823
1681	0.0975173	0.00333621	99.3856
1682	0.0966452	0.00330637	99.3889
1683	0.0963411	0.00329597	99.3922
1684	0.0960709	0.00328672	99.3955
1685	0.095742	0.00327547	99.3988
1686	0.0953506	0.00326208	99.402
1687	0.0952185	0.00325756	99.4053
1688	0.0949571	0.00324862	99.4085
1689	0.0947932	0.00324301	99.4118
1690	0.0946336	0.00323755	99.415
1691	0.0942529	0.00322453	99.4182
1692	0.0940376	0.00321716	99.4214
1693	0.0935561	0.00320069	99.4246
1694	0.0934794	0.00319807	99.4278
1695	0.0932649	0.00319072	99.431
1696	0.0930334	0.00318281	99.4342
1697	0.0923664	0.00315999	99.4374
1698	0.0919828	0.00314686	99.4405
1699	0.0918469	0.00314221	99.4437
1700	0.0913858	0.00312644	99.4468
1701	0.0911389	0.00311799	99.4499
1702	0.090761	0.00310506	99.453
1703	0.0904922	0.00309587	99.4561
1704	0.0899625	0.00307775	99.4592
1705	0.0897927	0.00307193	99.4623
1706	0.0896755	0.00306793	99.4653
1707	0.0895502	0.00306364	99.4684
1708	0.0891533	0.00305006	99.4714
1709	0.0890873	0.0030478	99.4745
1710	0.0886294	0.00303214	99.4775
1711	0.0881716	0.00301648	99.4805
1712	0.0878067	0.00300399	99.4835
1713	0.0874994	0.00299348	99.4865
1714	0.08736	0.00298871	99.4895
1715	0.0872182	0.00298386	99.4925
1716	0.0868183	0.00297018	99.4955
1717	0.0863823	0.00295526	99.4984
1718	0.0863479	0.00295409	99.5014
1719	0.086067	0.00294448	99.5043
1720	0.0857764	0.00293453	99.5073
1721	0.085476	0.00292426	99.5102
1722	0.0846984	0.00289765	99.5131
1723	0.0845551	0.00289275	99.516
1724	0.0843775	0.00288667	99.5189
1725	0.0841407	0.00287857	99.5217
1726	0.0839274	0.00287128	99.5246
1727	0.0835763	0.00285926	99.5275
1728	0.0833884	0.00285284	99.5303
1729	0.0832484	0.00284805	99.5332
1730	0.0825711	0.00282487	99.536
1731	0.0822949	0.00281543	99.5388
1732	0.0820961	0.00280863	99.5416
1733	0.0816656	0.0027939	99.5444
1734	0.0814806	0.00278757	99.5472
1735	0.0811101	0.00277489	99.55
1736	0.0810398	0.00277249	99.5528
1737	0.0806673	0.00275974	99.5555
1738	0.0802414	0.00274517	99.5583
1739	0.0802155	0.00274429	99.561
1740	0.079809	0.00273038	99.5637
1741	0.0794623	0.00271852	99.5665
1742	0.0791457	0.00270769	99.5692
1743	0.0790027	0.0027028	99.5719
1744	0.0786494	0.00269071	99.5746
1745	0.0783837	0.00268162	99.5772
1746	0.0782212	0.00267606	99.5799
1747	0.077906	0.00266528	99.5826
1748	0.0777556	0.00266013	99.5852
1749	0.0775207	0.00265209	99.5879
1750	0.0771899	0.00264078	99.5905
1751	0.0768084	0.00262773	99.5932
1752	0.0765633	0.00261934	99.5958
1753	0.0759824	0.00259947	99.5984
1754	0.0757697	0.00259219	99.601
1755	0.075624	0.0025872	99.6036
1756	0.0754467	0.00258114	99.6061
1757	0.0747287	0.00255657	99.6087
1758	0.074693	0.00255536	99.6112
1759	0.0745559	0.00255066	99.6138
1760	0.0742443	0.00254	99.6163
1761	0.0738631	0.00252696	99.6189
1762	0.0738054	0.00252499	99.6214
1763	0.0735292	0.00251554	99.6239
1764	0.0729696	0.00249639	99.6264
1765	0.0727179	0.00248778	99.6289
1766	0.0724175	0.00247751	99.6314
1767	0.0723696	0.00247587	99.6338
1768	0.0720258	0.00246411	99.6363
1769	0.0715778	0.00244878	99.6388
1770	0.0713777	0.00244193	99.6412
1771	0.0711961	0.00243572	99.6436
1772	0.0708145	0.00242267	99.6461
1773	0.0704738	0.00241101	99.6485
1774	0.0702838	0.00240451	99.6509
1775	0.0699749	0.00239394	99.6533
1776	0.0696482	0.00238276	99.6557
1777	0.0694977	0.00237761	99.658
1778	0.0692384	0.00236874	99.6604
1779	0.06918	0.00236675	99.6628
1780	0.06887	0.00235614	99.6651
1781	0.0684322	0.00234116	99.6675
1782	0.0681261	0.00233069	99.6698
1783	0.0677986	0.00231949	99.6721
1784	0.0675475	0.0023109	99.6744
1785	0.0672561	0.00230093	99.6767
1786	0.0672198	0.00229969	99.679
1787	0.0667189	0.00228255	99.6813
1788	0.0666407	0.00227987	99.6836
1789	0.0664738	0.00227416	99.6859
1790	0.0659449	0.00225607	99.6881
1791	0.0654958	0.0022407	99.6904
1792	0.0653132	0.00223446	99.6926
1793	0.0651639	0.00222935	99.6948
1794	0.0650751	0.00222631	99.697
1795	0.0645244	0.00220747	99.6993
1796	0.064508	0.00220691	99.7015
1797	0.0641055	0.00219314	99.7037
1798	0.0640145	0.00219003	99.7058
1799	0.0635906	0.00217552	99.708
1800	0.0633247	0.00216643	99.7102
1801	0.0631758	0.00216133	99.7123
1802	0.0629443	0.00215341	99.7145
1803	0.0625862	0.00214116	99.7166
1804	0.0620053	0.00212129	99.7188
1805	0.0618496	0.00211596	99.7209
1806	0.0617033	0.00211096	99.723
1807	0.061327	0.00209808	99.7251
1808	0.0612523	0.00209553	99.7272
1809	0.0610858	0.00208983	99.7293
1810	0.0608511	0.0020818	99.7314
1811	0.0606318	0.0020743	99.7334
1812	0.0603873	0.00206593	99.7355
1813	0.0599132	0.00204972	99.7375
1814	0.0597587	0.00204443	99.7396
1815	0.0595705	0.00203799	99.7416
1816	0.0593692	0.00203111	99.7437
1817	0.0589943	0.00201828	99.7457
1818	0.0587972	0.00201154	99.7477
1819	0.0585447	0.0020029	99.7497
1820	0.0580601	0.00198632	99.7517
1821	0.0578911	0.00198054	99.7537
1822	0.0577092	0.00197431	99.7556
1823	0.0574996	0.00196714	99.7576
1824	0.0573888	0.00196335	99.7596
1825	0.057094	0.00195327	99.7615
1826	0.0569613	0.00194873	99.7635
1827	0.0566032	0.00193648	99.7654
1828	0.0562245	0.00192352	99.7673
1829	0.0560505	0.00191757	99.7692
1830	0.0556817	0.00190495	99.7711
1831	0.0555994	0.00190213	99.773
1832	0.0554497	0.00189701	99.7749
1833	0.0551109	0.00188542	99.7768
1834	0.05478	0.0018741	99.7787
1835	0.0545525	0.00186632	99.7806
1836	0.0543733	0.00186019	99.7824
1837	0.0540988	0.0018508	99.7843
1838	0.0537289	0.00183814	99.7861
1839	0.0532917	0.00182318	99.7879
1840	0.053233	0.00182118	99.7898
1841	0.0528507	0.0018081	99.7916
1842	0.052748	0.00180458	99.7934
1843	0.0525631	0.00179826	99.7952
1844	0.0524435	0.00179417	99.797
1845	0.052068	0.00178132	99.7988
1846	0.0520429	0.00178046	99.8005
1847	0.0515452	0.00176344	99.8023
1848	0.0514478	0.0017601	99.8041
1849	0.0510499	0.00174649	99.8058
1850	0.0507479	0.00173616	99.8075
1851	0.0506101	0.00173144	99.8093
1852	0.0504546	0.00172612	99.811
1853	0.0501422	0.00171544	99.8127
1854	0.0498035	0.00170385	99.8144
1855	0.0496457	0.00169845	99.8161
1856	0.0494029	0.00169014	99.8178
1857	0.0491963	0.00168308	99.8195
1858	0.0487952	0.00166935	99.8212
1859	0.0487826	0.00166892	99.8228
1860	0.0486334	0.00166382	99.8245
1861	0.0484648	0.00165805	99.8261
1862	0.0482976	0.00165233	99.8278
1863	0.0480003	0.00164216	99.8294
1864	0.0477802	0.00163463	99.8311
1865	0.0475387	0.00162637	99.8327
1866	0.0475082	0.00162532	99.8343
1867	0.047322	0.00161895	99.8359
1868	0.0470463	0.00160952	99.8376
1869	0.0466461	0.00159583	99.8392
1870	0.0463474	0.00158561	99.8407
1871	0.0460959	0.00157701	99.8423
1872	0.0459776	0.00157296	99.8439
1873	0.0458324	0.00156799	99.8455
1874	0.0454124	0.00155362	99.847
1875	0.0448858	0.00153561	99.8485
1876	0.0445782	0.00152508	99.8501
1877	0.0444469	0.00152059	99.8516
1878	0.0443912	0.00151869	99.8531
1879	0.0441257	0.0015096	99.8546
1880	0.0439612	0.00150397	99.8561
1881	0.0437465	0.00149663	99.8576
1882	0.0435857	0.00149113	99.8591
1883	0.0434512	0.00148653	99.8606
1884	0.0432136	0.0014784	99.8621
1885	0.0430461	0.00147267	99.8635
1886	0.0427615	0.00146293	99.865
1887	0.0426187	0.00145805	99.8665
1888	0.0423838	0.00145001	99.8679
1889	0.0422507	0.00144546	99.8694
1890	0.0420388	0.00143821	99.8708
1891	0.0418493	0.00143173	99.8722
1892	0.0415978	0.00142312	99.8737
1893	0.0415134	0.00142023	99.8751
1894	0.0412935	0.00141271	99.8765
1895	0.0408943	0.00139905	99.8779
1896	0.0408187	0.00139647	99.8793
1897	0.0405627	0.00138771	99.8807
1898	0.0402376	0.00137658	99.8821
1899	0.040026	0.00136935	99.8834
1900	0.0397943	0.00136142	99.8848
1901	0.0396581	0.00135676	99.8861
1902	0.0394872	0.00135091	99.8875
1903	0.0392343	0.00134226	99.8888
1904	0.0391361	0.0013389	99.8902
1905	0.03881	0.00132775	99.8915
1906	0.0383942	0.00131352	99.8928
1907	0.0383644	0.0013125	99.8941
1908	0.0380928	0.00130321	99.8954
1909	0.0379744	0.00129916	99.8967
1910	0.0378226	0.00129396	99.898
1911	0.0374078	0.00127978	99.8993
1912	0.0372496	0.00127436	99.9006
1913	0.0370113	0.00126621	99.9018
1914	0.036946	0.00126397	99.9031
1915	0.0366811	0.00125491	99.9044
1916	0.03632	0.00124256	99.9056
1917	0.0360164	0.00123217	99.9068
1918	0.0359731	0.00123069	99.9081
1919	0.03572	0.00122203	99.9093
1920	0.0357122	0.00122177	99.9105
1921	0.0353806	0.00121042	99.9117
1922	0.0352613	0.00120634	99.9129
1923	0.0351798	0.00120355	99.9141
1924	0.035038	0.0011987	99.9153
1925	0.0347555	0.00118904	99.9165
1926	0.0343794	0.00117617	99.9177
1927	0.0342753	0.00117261	99.9189
1928	0.0337313	0.001154	99.92
1929	0.0335699	0.00114847	99.9212
1930	0.0335017	0.00114614	99.9223
1931	0.0333004	0.00113925	99.9235
1932	0.0332067	0.00113605	99.9246
1933	0.0330767	0.0011316	99.9257
1934	0.0330036	0.0011291	99.9269
1935	0.0326083	0.00111558	99.928
1936	0.0324384	0.00110977	99.9291
1937	0.0324358	0.00110968	99.9302
1938	0.0321596	0.00110023	99.9313
1939	0.0319602	0.0010934	99.9324
1940	0.031787	0.00108748	99.9335
1941	0.0313651	0.00107305	99.9345
1942	0.0310954	0.00106382	99.9356
1943	0.0309738	0.00105966	99.9367
1944	0.0306075	0.00104713	99.9377
1945	0.0305612	0.00104554	99.9388
1946	0.0303632	0.00103877	99.9398
1947	0.0301741	0.0010323	99.9408
1948	0.0298646	0.00102171	99.9418
1949	0.0297207	0.00101679	99.9429
1950	0.0295702	0.00101164	99.9439
1951	0.0292218	0.000999721	99.9449
1952	0.0287404	0.00098325	99.9459
1953	0.028705	0.000982038	99.9468
1954	0.0285508	0.000976765	99.9478
1955	0.0284073	0.000971854	99.9488
1956	0.0282668	0.000967049	99.9498
1957	0.0281291	0.000962335	99.9507
1958	0.0279999	0.000957917	99.9517
1959	0.0278212	0.000951803	99.9526
1960	0.0273732	0.000936478	99.9536
1961	0.0273502	0.00093569	99.9545
1962	0.0272607	0.000932629	99.9554
1963	0.0268949	0.000920114	99.9564
1964	0.026658	0.000912007	99.9573
1965	0.0265562	0.000908525	99.9582
1966	0.0262712	0.000898776	99.9591
1967	0.0261415	0.000894338	99.96
1968	0.0259913	0.000889201	99.9609
1969	0.0256368	0.00087707	99.9617
1970	0.0255336	0.00087354	99.9626
1971	0.0254603	0.000871032	99.9635
1972	0.0252941	0.000865348	99.9643
1973	0.0250133	0.000855742	99.9652
1974	0.0249034	0.000851981	99.9661
1975	0.0247107	0.000845387	99.9669
1976	0.0245949	0.000841427	99.9677
1977	0.0244283	0.000835728	99.9686
1978	0.024055	0.000822955	99.9694
1979	0.0238154	0.00081476	99.9702
1980	0.0236472	0.000809003	99.971
1981	0.0235779	0.000806634	99.9718
1982	0.0232979	0.000797055	99.9726
1983	0.0230848	0.000789763	99.9734
1984	0.0228553	0.000781914	99.9742
1985	0.0227836	0.00077946	99.975
1986	0.0223611	0.000765006	99.9757
1987	0.0223111	0.000763296	99.9765
1988	0.0221622	0.000758202	99.9773
1989	0.0219719	0.00075169	99.978
1990	0.0216773	0.00074161	99.9788
1991	0.0214754	0.000734705	99.9795
1992	0.0214567	0.000734065	99.9802
1993	0.0210722	0.000720911	99.9809
1994	0.0206502	0.000706471	99.9817
1995	0.0205815	0.000704123	99.9824
1996	0.0202204	0.000691769	99.983
1997	0.020147	0.000689258	99.9837
1998	0.0199645	0.000683016	99.9844
1999	0.019686	0.000673485	99.9851
[truncated: 27 more rows]

## Sheet: eTable 3b - Baseline charact.
Component	Eigenvalue	Variance	CumulativeVariance
1	3.09453	10.6708	10.6708
2	2.67609	9.22788	19.8987
3	2.42937	8.37713	28.2758
4	1.83682	6.33388	34.6097
5	1.55177	5.35092	39.9606
6	1.44804	4.99324	44.9538
7	1.29219	4.45583	49.4097
8	1.19652	4.12592	53.5356
9	1.07788	3.71682	57.2524
10	1.06686	3.67884	60.9313
11	0.969496	3.34309	64.2743
12	0.931164	3.21091	67.4853
13	0.922101	3.17966	70.6649
14	0.886788	3.05789	73.7228
15	0.848907	2.92727	76.6501
16	0.792675	2.73336	79.3834
17	0.787366	2.71506	82.0985
18	0.694228	2.39389	84.4924
19	0.638798	2.20275	86.6951
20	0.611256	2.10778	88.8029
21	0.520413	1.79453	90.5974
22	0.492684	1.69891	92.2963
23	0.43786	1.50986	93.8062
24	0.399061	1.37607	95.1823
25	0.354702	1.22311	96.4054
26	0.3203	1.10448	97.5099
27	0.306523	1.05698	98.5668
28	0.217621	0.750417	99.3173
29	0.197994	0.682736	100

## Sheet: eTable 5
Sex	Adjustments	Exposure	Gene name	Estimate	Standard Error	P-value	Bonferroni P-value
All	Main	Age	ELN	0.068943	0.00146863	1.45e-271	4.22e-268
All	Main	Age	LTBP2	0.0607543	0.00163067	9.57e-231	2.8e-227
All	Main	Age	CXCL17	0.0571937	0.00165571	4.32e-205	1.26e-201
All	Main	Age	GDF15	0.056284	0.00166743	1.01e-197	2.94e-194
All	Main	Age	FSHB	0.0502059	0.00148989	3.42e-197	1e-193
All	Main	Age	WNT9A	0.0566262	0.00173149	5.66e-188	1.65e-184
All	Main	Age	CDCP1	0.0517914	0.00171831	1.3e-164	3.79e-161
All	Main	Age	TNFRSF11B	0.0527791	0.00177685	1.08e-160	3.14e-157
All	Main	Age	SCARF2	0.0524642	0.00176861	2.43e-160	7.1e-157
All	Main	Age	RSPO3	0.0526238	0.00178405	7.54e-159	2.2e-155
All	Main	Age	DPT	0.0521352	0.00179916	3.09e-154	9.03e-151
All	Main	Age	CGA	0.0457954	0.00159643	1.16e-151	3.39e-148
All	Main	Age	MMP12	0.0502943	0.00178036	7.94e-148	2.32e-144
All	Main	Age	CHRDL1	0.0508459	0.00182414	1.51e-144	4.42e-141
All	Main	Age	EFEMP1	0.0495102	0.00180896	3.59e-140	1.05e-136
All	Main	Age	FGF5	0.0484541	0.00180932	4.16e-135	1.22e-131
All	Main	Age	ACTA2	0.048929	0.0018313	1.41e-134	4.12e-131
All	Main	Age	TNFRSF10B	0.0483288	0.00181601	1.12e-133	3.28e-130
All	Main	Age	CCDC80	0.0482542	0.0018263	4.73e-132	1.38e-128
All	Main	Age	CCL11	0.0471308	0.00180488	1.96e-129	5.73e-126
All	Main	Age	NEFL	0.0480458	0.00184404	6.09e-129	1.78e-125
All	Main	Age	COLEC12	0.0480364	0.00184659	1.35e-128	3.96e-125
All	Main	Age	CCL27	0.0458546	0.00176544	2.95e-128	8.61e-125
All	Main	Age	WFDC2	0.0466188	0.00179651	4.67e-128	1.37e-124
All	Main	Age	HSPB6	0.0460784	0.00181499	2.39e-123	6.99e-120
All	Main	Age	ITGB5	0.0458181	0.0018188	1.03e-121	3e-118
All	Main	Age	IL17D	0.0464486	0.00188963	1.12e-116	3.26e-113
All	Main	Age	REG4	0.0457362	0.00186645	4.71e-116	1.38e-112
All	Main	Age	SCRG1	0.0450719	0.00183999	5.55e-116	1.62e-112
All	Main	Age	MSR1	0.0455529	0.00186288	1.24e-115	3.62e-112
All	Main	Age	YAP1	0.0455823	0.00186426	1.3e-115	3.79e-112
All	Main	Age	SUSD5	0.0441415	0.00180985	4.09e-115	1.2e-111
All	Main	Age	DTX3	0.0446337	0.00183252	7.6e-115	2.22e-111
All	Main	Age	CST3	0.043818	0.0018057	4.11e-114	1.2e-110
All	Main	Age	IGFBP4	0.0439551	0.00183455	1.27e-111	3.71e-108
All	Main	Age	CSPG4	0.0441046	0.00185746	6.86e-110	2.01e-106
All	Main	Age	HAVCR1	0.043126	0.00182923	1.55e-108	4.53e-105
All	Main	Age	ADM	0.0423851	0.00183016	3.25e-105	9.51e-102
All	Main	Age	TREM2	0.0427177	0.00185038	1.24e-104	3.62e-101
All	Main	Age	TNFRSF12A	0.0428071	0.00186751	2.44e-103	7.14e-100
All	Main	Age	PRELP	0.0432062	0.00188657	3.51e-103	1.03e-99
All	Main	Age	LAIR1	0.0436725	0.00190784	4.28e-103	1.25e-99
All	Main	Age	DCN	0.0429015	0.00187739	8.74e-103	2.56e-99
All	Main	Age	SHISA5	0.0429933	0.00188523	2.03e-102	5.92e-99
All	Main	Age	CHI3L1	0.0424342	0.00189767	6e-99	1.75e-95
All	Main	Age	PAEP	-0.0402846	0.00182327	6.93e-97	2.03e-93
All	Main	Age	LAYN	0.0419405	0.00190708	4.29e-96	1.25e-92
All	Main	Age	GFRA1	0.0417594	0.00190176	7.79e-96	2.28e-92
All	Main	Age	PGF	0.0417507	0.00190327	1.15e-95	3.36e-92
All	Main	Age	GM2A	0.0417811	0.00190643	1.65e-95	4.82e-92
All	Main	Age	OGN	0.0405528	0.00185054	1.7e-95	4.98e-92
All	Main	Age	NPC2	0.0416367	0.0019027	2.95e-95	8.63e-92
All	Main	Age	CSTB	0.0411908	0.00189442	3.47e-94	1.01e-90
All	Main	Age	CCN3	0.0411463	0.00189792	1.06e-93	3.1e-90
All	Main	Age	CD59	0.0396653	0.00184093	1.09e-92	3.2e-89
All	Main	Age	SRPX	0.0412285	0.00192522	1.09e-91	3.17e-88
All	Main	Age	SPON1	0.0410572	0.00192279	3.2e-91	9.35e-88
All	Main	Age	JAM2	0.0407471	0.00191002	4.5e-91	1.32e-87
All	Main	Age	SNCG	0.0405998	0.0019076	1.07e-90	3.14e-87
All	Main	Age	NCS1	0.0402212	0.00189245	1.8e-90	5.25e-87
All	Main	Age	EPHA2	0.0408054	0.00192025	1.91e-90	5.58e-87
All	Main	Age	SCARB2	0.0409639	0.00193886	1.59e-89	4.64e-86
All	Main	Age	TNFRSF19	0.0401351	0.00190619	5.56e-89	1.63e-85
All	Main	Age	PKD1	0.0403285	0.00191854	1.01e-88	2.96e-85
All	Main	Age	PTPRZ1	0.03933	0.00187333	1.57e-88	4.6e-85
All	Main	Age	DTNB	0.0400251	0.00191847	1.51e-87	4.42e-84
All	Main	Age	MLN	0.0401607	0.00193166	5.21e-87	1.52e-83
All	Main	Age	FSTL3	0.0400115	0.00192685	8.07e-87	2.36e-83
All	Main	Age	XG	0.0324485	0.00156265	8.08e-87	2.36e-83
All	Main	Age	LEFTY2	0.0372787	0.00179976	1.96e-86	5.74e-83
All	Main	Age	FAM3C	0.0388947	0.00187938	2.66e-86	7.76e-83
All	Main	Age	DKK3	0.0387777	0.00188475	2.08e-85	6.09e-82
All	Main	Age	GUCA2A	0.0387833	0.0018851	2.12e-85	6.19e-82
All	Main	Age	LMOD1	0.0394671	0.0019201	2.92e-85	8.52e-82
All	Main	Age	F3	0.0391153	0.00191239	1.62e-84	4.73e-81
All	Main	Age	TGFBR2	0.0392152	0.00192196	3.76e-84	1.1e-80
All	Main	Age	SEPTIN8	0.0390893	0.00191736	4.99e-84	1.46e-80
All	Main	Age	NOTCH3	0.0381993	0.00187538	6.79e-84	1.98e-80
All	Main	Age	TIMP4	0.0396084	0.00194475	7.03e-84	2.05e-80
All	Main	Age	FAS	0.0386414	0.00190507	2.86e-83	8.37e-80
All	Main	Age	ITGBL1	0.0395403	0.00194994	3.16e-83	9.22e-80
All	Main	Age	FABP3	0.0387329	0.00191212	4.5e-83	1.32e-79
All	Main	Age	LECT2	0.0390285	0.00193053	8.83e-83	2.58e-79
All	Main	Age	HSPG2	0.0386545	0.00191322	1.09e-82	3.19e-79
All	Main	Age	TNFRSF10A	0.03926	0.00195161	4.71e-82	1.38e-78
All	Main	Age	LGALS9	0.0391898	0.00194813	4.72e-82	1.38e-78
All	Main	Age	TNFRSF14	0.0387093	0.001928	9.08e-82	2.66e-78
All	Main	Age	SCARA5	0.0389161	0.00193869	9.72e-82	2.84e-78
All	Main	Age	RBFOX3	0.0383398	0.00191567	2.63e-81	7.7e-78
All	Main	Age	ACVRL1	0.038114	0.00190551	3.21e-81	9.37e-78
All	Main	Age	SMOC1	0.0389093	0.00194961	6.73e-81	1.97e-77
All	Main	Age	NPDC1	0.0385136	0.00193056	7.69e-81	2.25e-77
All	Main	Age	CD248	0.0387651	0.00194426	9.28e-81	2.71e-77
All	Main	Age	PIK3IP1	0.0384806	0.00194615	1.45e-79	4.23e-76
All	Main	Age	TNFRSF1A	0.038115	0.00193438	4.51e-79	1.32e-75
All	Main	Age	COL18A1	0.0379358	0.00192929	8.86e-79	2.59e-75
All	Main	Age	FBLN2	0.038318	0.00195176	1.47e-78	4.28e-75
All	Main	Age	TFF3	0.0384324	0.00195961	2.05e-78	5.98e-75
All	Main	Age	CD302	0.037613	0.00191882	2.42e-78	7.07e-75
All	Main	Age	OSMR	0.0372459	0.00193101	4.13e-76	1.21e-72
All	Main	Age	MCAM	0.0366835	0.00190514	7.09e-76	2.07e-72
All	Main	Age	SORCS2	0.038045	0.00197739	9.05e-76	2.65e-72
All	Main	Age	LGALS1	0.036944	0.00192062	9.74e-76	2.85e-72
All	Main	Age	VSIG4	0.036909	0.00192329	2.02e-75	5.9e-72
All	Main	Age	ANGPTL3	0.0368084	0.00192225	3.99e-75	1.17e-71
All	Main	Age	DLK1	0.0375246	0.00196183	5.63e-75	1.65e-71
All	Main	Age	RNASE6	0.0375225	0.00196196	5.84e-75	1.71e-71
All	Main	Age	IGFBPL1	0.0377627	0.00197563	6.96e-75	2.03e-71
All	Main	Age	NT5C1A	0.0374351	0.00197199	5.75e-74	1.68e-70
All	Main	Age	TNFSF13	0.0371484	0.00196014	9.55e-74	2.79e-70
All	Main	Age	CTHRC1	0.03502	0.00185083	1.57e-73	4.57e-70
All	Main	Age	SPP1	0.0370494	0.0019674	6.59e-73	1.93e-69
All	Main	Age	RNASE1	0.0371023	0.00198294	4.55e-72	1.33e-68
All	Main	Age	CD27	0.0369078	0.00197935	1.27e-71	3.7e-68
All	Main	Age	CNTN2	0.0362576	0.0019559	7.14e-71	2.09e-67
All	Main	Age	CHCHD10	0.034513	0.00186233	7.78e-71	2.27e-67
All	Main	Age	NFASC	0.0364761	0.00196925	9e-71	2.63e-67
All	Main	Age	COL6A3	0.0363961	0.00196521	9.39e-71	2.75e-67
All	Main	Age	PSG1	0.0368201	0.00198878	1.04e-70	3.03e-67
All	Main	Age	AMBP	0.0359477	0.00194525	1.78e-70	5.21e-67
All	Main	Age	CCN5	0.0352796	0.00190938	1.86e-70	5.43e-67
All	Main	Age	CD74	0.0365218	0.001979	2.65e-70	7.73e-67
All	Main	Age	LILRB4	0.0366925	0.00198886	2.9e-70	8.46e-67
All	Main	Age	TIMP1	0.0363012	0.00196866	3.36e-70	9.82e-67
All	Main	Age	COMP	0.0359154	0.00195362	8.06e-70	2.36e-66
All	Main	Age	EFNA4	0.0360629	0.00196458	1.24e-69	3.63e-66
All	Main	Age	NTproBNP	0.03557	0.00193986	1.71e-69	4.99e-66
All	Main	Age	LGALS3	0.0357675	0.00196332	1.1e-68	3.2e-65
All	Main	Age	GIP	0.0311838	0.0017139	1.58e-68	4.61e-65
All	Main	Age	IL18BP	0.03538	0.00195113	4.12e-68	1.2e-64
All	Main	Age	B2M	0.0359254	0.00198592	8.06e-68	2.36e-64
All	Main	Age	SPON2	0.0357276	0.00197736	1.13e-67	3.31e-64
All	Main	Age	REG3A	0.0353862	0.00196458	2.71e-67	7.92e-64
All	Main	Age	CAPG	0.0351722	0.00195464	3.57e-67	1.04e-63
All	Main	Age	SLMAP	0.0352144	0.00195741	3.8e-67	1.11e-63
All	Main	Age	CCL25	0.0348879	0.00194275	6.27e-67	1.83e-63
All	Main	Age	GIPC2	0.0352533	0.00196892	1.43e-66	4.17e-63
All	Main	Age	SPINK4	0.0355156	0.00198933	3.18e-66	9.29e-63
All	Main	Age	IGFBP7	0.0352851	0.00197649	3.21e-66	9.37e-63
All	Main	Age	CD46	0.0354292	0.00198754	4.85e-66	1.42e-62
All	Main	Age	CKAP4	0.035416	0.00199511	1.52e-65	4.44e-62
All	Main	Age	CTSV	-0.034937	0.00197181	2.53e-65	7.39e-62
All	Main	Age	CRTAC1	0.0347892	0.00196368	2.6e-65	7.61e-62
All	Main	Age	KLK4	0.0345995	0.00195772	5.03e-65	1.47e-61
All	Main	Age	CRIM1	0.0328767	0.00186333	7.87e-65	2.3e-61
All	Main	Age	CD40	0.0346159	0.00198322	1.42e-63	4.14e-60
All	Main	Age	ACAN	0.0342506	0.00196779	2.97e-63	8.67e-60
All	Main	Age	LY6D	0.032218	0.00185251	3.67e-63	1.07e-59
All	Main	Age	LGALS4	0.0342378	0.00196913	3.92e-63	1.15e-59
All	Main	Age	IGF1R	0.0346312	0.00199568	6.58e-63	1.92e-59
All	Main	Age	TNFRSF11A	0.0347102	0.00201202	3.05e-62	8.9e-59
All	Main	Age	MYL3	0.0339822	0.0019719	4e-62	1.17e-58
All	Main	Age	LTBR	0.0338549	0.00196469	4.1e-62	1.2e-58
All	Main	Age	RSPO1	0.0335408	0.00194773	4.85e-62	1.42e-58
All	Main	Age	AGRN	0.0339772	0.00197447	5.83e-62	1.7e-58
All	Main	Age	CD55	0.0331118	0.00193863	3.98e-61	1.16e-57
All	Main	Age	TNFRSF9	0.0335294	0.00197089	1.09e-60	3.19e-57
All	Main	Age	CCL7	0.0336623	0.00198402	2.15e-60	6.29e-57
All	Main	Age	RELT	0.0309793	0.00182866	3.16e-60	9.23e-57
All	Main	Age	NECTIN2	0.0334279	0.00197611	4.57e-60	1.34e-56
All	Main	Age	EFCAB14	0.0335835	0.00198751	6.04e-60	1.76e-56
All	Main	Age	DLL1	0.0328522	0.00194591	7.5e-60	2.19e-56
All	Main	Age	NBL1	0.0335951	0.0019933	1.15e-59	3.35e-56
All	Main	Age	IFI30	0.0325906	0.00194557	5.22e-59	1.53e-55
All	Main	Age	MYBPC1	0.0329601	0.00196945	6.56e-59	1.92e-55
All	Main	Age	CHGB	0.0328862	0.00197025	1.26e-58	3.68e-55
All	Main	Age	MAMDC2	0.0328444	0.00197044	1.76e-58	5.14e-55
All	Main	Age	TMSB10	0.0325422	0.00195262	1.83e-58	5.35e-55
All	Main	Age	MXRA8	0.0321802	0.00193304	2.4e-58	7.01e-55
All	Main	Age	CCL3	0.0334595	0.00201156	2.94e-58	8.59e-55
All	Main	Age	EFHD1	0.0331694	0.00200299	8.63e-58	2.52e-54
All	Main	Age	PLAUR	0.0324565	0.00196157	1.05e-57	3.08e-54
All	Main	Age	FGFBP3	0.0330564	0.0020006	1.47e-57	4.31e-54
All	Main	Age	TOMM20	0.0326847	0.0019869	4.27e-57	1.25e-53
All	Main	Age	IGFBP2	0.0318877	0.00193889	4.51e-57	1.32e-53
All	Main	Age	CKB	0.0316346	0.00192576	5.97e-57	1.75e-53
All	Main	Age	PCOLCE	0.0327996	0.00200164	1.08e-56	3.15e-53
All	Main	Age	CDH2	0.0302862	0.00185297	1.97e-56	5.76e-53
All	Main	Age	CD300E	0.0326803	0.00200227	2.75e-56	8.03e-53
All	Main	Age	TINAGL1	0.0317828	0.00194847	3.17e-56	9.28e-53
All	Main	Age	MOG	0.0315155	0.00195162	3.32e-55	9.7e-52
All	Main	Age	CD70	0.0315515	0.00195721	4.94e-55	1.44e-51
All	Main	Age	MB	0.0305032	0.00189336	5.7e-55	1.67e-51
All	Main	Age	SPINK1	0.0318106	0.00197598	6.76e-55	1.98e-51
All	Main	Age	HAVCR2	0.0311524	0.00193599	7.52e-55	2.2e-51
All	Main	Age	MRC1	0.0285451	0.0017746	8.17e-55	2.39e-51
All	Main	Age	FLT3LG	0.0321168	0.00200036	1.25e-54	3.66e-51
All	Main	Age	CLMP	0.0315868	0.00196898	1.51e-54	4.42e-51
All	Main	Age	ROR1	0.0323842	0.00202356	2.62e-54	7.67e-51
All	Main	Age	SDK2	-0.0315336	0.00198463	1.33e-53	3.9e-50
All	Main	Age	PSAP	0.0316909	0.00199782	1.93e-53	5.65e-50
All	Main	Age	MDK	0.0321994	0.00203108	2.21e-53	6.45e-50
All	Main	Age	TXNDC5	0.0320014	0.00202065	2.77e-53	8.1e-50
All	Main	Age	DSC2	0.0309898	0.00195808	3.22e-53	9.4e-50
All	Main	Age	TNFRSF4	0.0318306	0.00201759	6.51e-53	1.9e-49
All	Main	Age	RNASE4	0.031428	0.00201589	8.87e-52	2.59e-48
All	Main	Age	RTBDN	0.0311016	0.00199822	1.27e-51	3.7e-48
All	Main	Age	IL10RB	0.0312948	0.00201534	2.1e-51	6.13e-48
All	Main	Age	HGF	0.0309811	0.00199738	2.67e-51	7.82e-48
All	Main	Age	PTGDS	0.0307938	0.0019899	4.4e-51	1.29e-47
All	Main	Age	TNFRSF1B	0.0310221	0.00200534	4.73e-51	1.38e-47
All	Main	Age	CXCL9	0.0310972	0.00201368	6.86e-51	2e-47
All	Main	Age	HLA_E	0.031175	0.00201985	7.72e-51	2.26e-47
All	Main	Age	EFNA1	0.0310218	0.00201163	9.26e-51	2.71e-47
All	Main	Age	TRIAP1	0.0305762	0.00198441	1.11e-50	3.24e-47
All	Main	Age	CDNF	0.0302542	0.0019717	2.68e-50	7.83e-47
All	Main	Age	AOC3	0.0300452	0.00196599	6.27e-50	1.83e-46
All	Main	Age	TAFA5	0.0300336	0.00197236	1.34e-49	3.91e-46
All	Main	Age	GPNMB	0.0309656	0.00203459	1.48e-49	4.33e-46
All	Main	Age	PLXNB2	0.0308776	0.00203013	1.7e-49	4.97e-46
All	Main	Age	SERPINB6	0.0302806	0.00199092	1.71e-49	4.99e-46
All	Main	Age	PDGFRA	0.0301829	0.00199043	3.17e-49	9.27e-46
All	Main	Age	ATRAID	0.0305511	0.0020162	3.69e-49	1.08e-45
All	Main	Age	LRP1	0.0274796	0.00181443	4.11e-49	1.2e-45
All	Main	Age	BTN2A1	0.0306571	0.00203352	1.05e-48	3.08e-45
All	Main	Age	PHOSPHO1	0.0304381	0.00202839	2.71e-48	7.93e-45
All	Main	Age	IGDCC4	-0.0301452	0.00201381	4.46e-48	1.3e-44
All	Main	Age	VWC2	0.0302632	0.00202252	4.85e-48	1.42e-44
All	Main	Age	CXCL14	0.0300982	0.0020122	5.2e-48	1.52e-44
All	Main	Age	INHBB	0.0289181	0.00193885	9.26e-48	2.71e-44
All	Main	Age	ITGAV	0.0301077	0.00201925	9.87e-48	2.89e-44
All	Main	Age	NPL	0.0296337	0.00199171	1.51e-47	4.43e-44
All	Main	Age	KRT19	0.0300292	0.00202001	1.8e-47	5.25e-44
All	Main	Age	CSF1	0.0302304	0.00203413	1.9e-47	5.56e-44
All	Main	Age	ALCAM	0.0285873	0.00192406	2e-47	5.85e-44
All	Main	Age	CLEC7A	0.0300003	0.00202041	2.26e-47	6.61e-44
All	Main	Age	CD79B	0.0301107	0.00202876	2.48e-47	7.24e-44
All	Main	Age	CCL2	0.0288527	0.00194761	3.58e-47	1.05e-43
All	Main	Age	ESAM	0.0287193	0.00194278	5.48e-47	1.6e-43
All	Main	Age	MAP2K1	0.0298829	0.00202194	5.72e-47	1.67e-43
All	Main	Age	SCG2	0.0277742	0.00189339	2.49e-46	7.29e-43
All	Main	Age	F2R	0.0294299	0.00200714	2.72e-46	7.94e-43
All	Main	Age	B3GNT7	0.0293272	0.00200836	6.02e-46	1.76e-42
All	Main	Age	CCL18	0.0297578	0.00203824	6.25e-46	1.83e-42
All	Main	Age	GFAP	0.0295283	0.00202273	6.38e-46	1.86e-42
All	Main	Age	NOS1	0.0291111	0.0019945	6.59e-46	1.93e-42
All	Main	Age	REG1A	0.0292786	0.0020129	1.28e-45	3.75e-42
All	Main	Age	ADGRE5	0.0285459	0.00197839	5.95e-45	1.74e-41
All	Main	Age	SUSD2	0.0289571	0.00200716	6.1e-45	1.78e-41
All	Main	Age	DNMBP	0.0284359	0.0019743	8.34e-45	2.44e-41
All	Main	Age	SLURP1	0.0278251	0.00193319	9.47e-45	2.77e-41
All	Main	Age	NUCB2	0.0292435	0.00203754	1.62e-44	4.73e-41
All	Main	Age	PHLDB1	0.0292229	0.00204193	2.76e-44	8.07e-41
All	Main	Age	SIRPB1	0.0287625	0.00201174	3.32e-44	9.7e-41
All	Main	Age	ADAMTS16	0.0290124	0.00203269	4.56e-44	1.33e-40
All	Main	Age	MYOM3	0.0285443	0.00200768	9.35e-44	2.73e-40
All	Main	Age	LAG3	0.027785	0.00195451	9.57e-44	2.8e-40
All	Main	Age	PENK	0.028708	0.00202275	1.29e-43	3.78e-40
All	Main	Age	CD99	0.0244074	0.00171975	1.3e-43	3.79e-40
All	Main	Age	OCLN	0.0285204	0.00200978	1.32e-43	3.87e-40
All	Main	Age	EDN1	0.0289539	0.00204164	1.49e-43	4.35e-40
All	Main	Age	OMD	0.0286366	0.00202208	1.92e-43	5.62e-40
All	Main	Age	VSIG2	0.0282554	0.00200129	3.36e-43	9.83e-40
All	Main	Age	MYOC	0.0286649	0.0020363	5.75e-43	1.68e-39
All	Main	Age	DCTPP1	0.0285938	0.0020344	7.61e-43	2.22e-39
All	Main	Age	RNF149	0.0283744	0.00202116	9.4e-43	2.75e-39
All	Main	Age	IGFBP6	0.0259465	0.00184829	9.46e-43	2.77e-39
All	Main	Age	MFAP4	0.0278041	0.00198463	1.36e-42	3.98e-39
All	Main	Age	AGR2	0.0283784	0.00202698	1.54e-42	4.49e-39
All	Main	Age	ADAM9	0.0286332	0.00204843	2.04e-42	5.97e-39
All	Main	Age	POLR2F	0.0279106	0.00200159	3.15e-42	9.2e-39
All	Main	Age	CTSB	0.027869	0.0020087	7.69e-42	2.25e-38
All	Main	Age	DBI	0.0279994	0.00201966	8.81e-42	2.58e-38
All	Main	Age	DAG1	0.0278769	0.00201316	1.08e-41	3.16e-38
All	Main	Age	CA3	0.0275002	0.00198621	1.11e-41	3.23e-38
All	Main	Age	CTSZ	0.028018	0.00202518	1.27e-41	3.7e-38
All	Main	Age	KLK11	0.0279541	0.00202248	1.5e-41	4.37e-38
All	Main	Age	TNFRSF6B	0.0278273	0.00201332	1.5e-41	4.38e-38
All	Main	Age	THBD	0.0271542	0.00196872	2.16e-41	6.3e-38
All	Main	Age	CLEC14A	0.0265738	0.00192797	2.43e-41	7.11e-38
All	Main	Age	ADGRE2	0.0271797	0.00197225	2.5e-41	7.31e-38
All	Main	Age	ITGB1	0.0279461	0.00202813	2.56e-41	7.48e-38
All	Main	Age	EBI3_IL27	0.0266424	0.00193375	2.61e-41	7.64e-38
All	Main	Age	PTN	0.0278559	0.00202685	4.02e-41	1.18e-37
All	Main	Age	NTRK3	0.0278238	0.00202675	4.87e-41	1.42e-37
All	Main	Age	HYOU1	0.0273723	0.0020033	1.1e-40	3.21e-37
All	Main	Age	DCBLD2	0.0268156	0.00196459	1.31e-40	3.83e-37
All	Main	Age	CD14	0.0278711	0.00204531	1.74e-40	5.09e-37
All	Main	Age	FGA	0.027662	0.00203868	3.61e-40	1.05e-36
All	Main	Age	CRYBB1	0.0275024	0.00202972	4.56e-40	1.33e-36
All	Main	Age	FABP4	0.0250167	0.00184711	4.92e-40	1.44e-36
All	Main	Age	PPY	0.0249578	0.00184377	5.4e-40	1.58e-36
All	Main	Age	VWF	0.0276303	0.00204234	5.93e-40	1.73e-36
All	Main	Age	ADA2	0.0270742	0.00200448	7.78e-40	2.28e-36
All	Main	Age	ATOX1	0.0274659	0.00203527	9.03e-40	2.64e-36
All	Main	Age	CCL13	0.0267859	0.00198809	1.18e-39	3.46e-36
All	Main	Age	BTN3A2	0.0278556	0.00206788	1.22e-39	3.57e-36
All	Main	Age	CILP	0.0275174	0.00204629	1.63e-39	4.75e-36
All	Main	Age	CD83	0.0275347	0.00205655	3.36e-39	9.83e-36
All	Main	Age	TNFRSF21	0.027418	0.00204823	3.47e-39	1.01e-35
All	Main	Age	FOLR1	0.0267975	0.00200518	4.56e-39	1.33e-35
All	Main	Age	TNFSF11	-0.0270343	0.00202388	4.94e-39	1.44e-35
All	Main	Age	SCARF1	0.0271878	0.00203837	6.29e-39	1.84e-35
All	Main	Age	CXCL16	0.027057	0.00203575	1.12e-38	3.28e-35
All	Main	Age	SPINK6	0.0245625	0.00184886	1.2e-38	3.52e-35
All	Main	Age	LAMP3	0.0249217	0.00187695	1.32e-38	3.85e-35
All	Main	Age	SIGLEC1	0.026587	0.0020027	1.35e-38	3.96e-35
All	Main	Age	THY1	0.0258559	0.0019487	1.48e-38	4.33e-35
All	Main	Age	PALM2	0.0272883	0.00206048	2e-38	5.85e-35
All	Main	Age	DKK4	0.0269443	0.00203456	2.01e-38	5.88e-35
All	Main	Age	CAPS	0.0273449	0.00206736	2.46e-38	7.18e-35
All	Main	Age	LRP11	0.0270116	0.00204452	2.96e-38	8.65e-35
All	Main	Age	CPXM2	0.0273418	0.00207056	3.21e-38	9.38e-35
All	Main	Age	IL32	0.0269855	0.00204372	3.25e-38	9.49e-35
All	Main	Age	CFD	0.0267337	0.00202489	3.31e-38	9.67e-35
All	Main	Age	PI16	0.0272964	0.00206956	3.88e-38	1.13e-34
All	Main	Age	MERTK	0.0252738	0.00191848	4.69e-38	1.37e-34
All	Main	Age	LMNB2	0.0267266	0.00203249	6.3e-38	1.84e-34
All	Main	Age	VCAM1	0.0249668	0.00190454	1.03e-37	3.01e-34
All	Main	Age	TGFB1	0.0265798	0.00202815	1.08e-37	3.15e-34
All	Main	Age	NECTIN4	0.0260097	0.00198815	1.43e-37	4.17e-34
All	Main	Age	FST	0.0261353	0.00199827	1.49e-37	4.35e-34
All	Main	Age	ADGRG1	0.0270446	0.00206811	1.52e-37	4.45e-34
All	Main	Age	CRTAM	0.0260648	0.00199928	2.47e-37	7.21e-34
All	Main	Age	FGFR2	0.0261932	0.00200954	2.55e-37	7.44e-34
All	Main	Age	PPP3R1	0.0267275	0.00205158	2.76e-37	8.07e-34
All	Main	Age	SMOC2	0.0253224	0.00194432	2.9e-37	8.46e-34
All	Main	Age	REG1B	0.0264212	0.00202946	3.07e-37	8.98e-34
All	Main	Age	CLC	0.0255455	0.00197405	7.88e-37	2.3e-33
All	Main	Age	CLEC5A	0.0268174	0.00207891	1.29e-36	3.76e-33
All	Main	Age	RNASET2	0.026576	0.00206245	1.52e-36	4.45e-33
All	Main	Age	ANGPTL4	0.0254277	0.00197748	2.1e-36	6.14e-33
All	Main	Age	NCR3LG1	0.0238096	0.00185446	2.65e-36	7.76e-33
All	Main	Age	SMTN	0.0254235	0.00198559	4.03e-36	1.18e-32
All	Main	Age	FOLR2	0.0233598	0.00182607	4.63e-36	1.35e-32
All	Main	Age	BAMBI	0.0264224	0.00206571	4.71e-36	1.38e-32
All	Main	Age	PALM	0.0257053	0.00200981	4.77e-36	1.39e-32
All	Main	Age	CHGA	0.025311	0.0019793	4.88e-36	1.43e-32
All	Main	Age	IGSF3	0.0259774	0.00203327	5.61e-36	1.64e-32
All	Main	Age	TFF1	0.0256807	0.00201353	7.29e-36	2.13e-32
All	Main	Age	CRIP2	0.0257943	0.00202415	8.29e-36	2.42e-32
All	Main	Age	CRELD2	0.0252067	0.00199778	3.66e-35	1.07e-31
All	Main	Age	ACP5	0.0241026	0.00191304	4.54e-35	1.33e-31
All	Main	Age	SIGLEC7	0.0260665	0.00207063	5.13e-35	1.5e-31
All	Main	Age	TFF2	0.0251821	0.00200134	5.51e-35	1.61e-31
All	Main	Age	MYDGF	0.0254417	0.00202659	7.7e-35	2.25e-31
All	Main	Age	TGOLN2	0.025721	0.00204922	7.92e-35	2.31e-31
All	Main	Age	SPINT2	0.0257829	0.00205477	8.28e-35	2.42e-31
All	Main	Age	ASAH1	0.0248509	0.0019812	8.72e-35	2.55e-31
All	Main	Age	BSG	0.0243699	0.00194323	8.97e-35	2.62e-31
All	Main	Age	CD300LG	0.0255658	0.00204449	1.37e-34	4e-31
All	Main	Age	CD300A	0.0251353	0.00201216	1.59e-34	4.66e-31
All	Main	Age	CD93	0.0245922	0.00197145	1.96e-34	5.72e-31
All	Main	Age	TNFRSF17	0.0250985	0.00201551	2.51e-34	7.34e-31
All	Main	Age	TCN2	0.0253459	0.00203705	2.83e-34	8.26e-31
All	Main	Age	RARRES2	0.0247483	0.00199331	3.86e-34	1.13e-30
All	Main	Age	ACRV1	0.0181375	0.00146089	3.87e-34	1.13e-30
All	Main	Age	GPR37	0.025171	0.00203056	4.84e-34	1.42e-30
All	Main	Age	SEL1L	0.0258368	0.0020847	4.99e-34	1.46e-30
All	Main	Age	GFRA3	0.0254501	0.00205505	5.55e-34	1.62e-30
All	Main	Age	BMP10	0.0246428	0.00199067	5.89e-34	1.72e-30
All	Main	Age	CXCL10	0.0253067	0.00205204	1.01e-33	2.95e-30
All	Main	Age	DPY30	0.0253377	0.00206096	1.57e-33	4.59e-30
All	Main	Age	PAM	0.0254213	0.00206951	1.77e-33	5.17e-30
All	Main	Age	COCH	0.024182	0.00197751	3.33e-33	9.74e-30
All	Main	Age	SEMA3F	0.0249975	0.00204568	3.69e-33	1.08e-29
All	Main	Age	SOST	0.0244351	0.00200055	3.92e-33	1.15e-29
All	Main	Age	HS1BP3	0.0252285	0.00206603	4.07e-33	1.19e-29
All	Main	Age	CCL24	0.0250179	0.00204976	4.35e-33	1.27e-29
All	Main	Age	COL15A1	0.0244953	0.00200892	4.98e-33	1.46e-29
All	Main	Age	CCN4	0.0245919	0.00202531	8.91e-33	2.61e-29
All	Main	Age	CXCL8	0.0244772	0.00201734	9.86e-33	2.88e-29
All	Main	Age	TNF	0.0251626	0.00207439	1.02e-32	2.99e-29
All	Main	Age	CLEC1A	0.0246498	0.00203217	1.03e-32	3e-29
All	Main	Age	FCGR2A	0.0244817	0.00202053	1.19e-32	3.49e-29
All	Main	Age	ULBP2	0.0250153	0.00206582	1.3e-32	3.8e-29
All	Main	Age	NRP2	0.0229439	0.00189755	1.59e-32	4.64e-29
All	Main	Age	PLAT	0.0240899	0.00199542	1.97e-32	5.75e-29
All	Main	Age	CD300C	0.0245857	0.00203979	2.45e-32	7.17e-29
All	Main	Age	GLIPR1	0.0241321	0.00200579	3.14e-32	9.17e-29
All	Main	Age	STC1	0.0247116	0.00205459	3.27e-32	9.56e-29
All	Main	Age	ASPN	0.0243014	0.0020218	3.57e-32	1.04e-28
All	Main	Age	S100A13	0.0247994	0.00206435	3.85e-32	1.12e-28
All	Main	Age	CRLF1	-0.0245538	0.00204612	4.45e-32	1.3e-28
All	Main	Age	PILRA	0.0248038	0.00206795	4.75e-32	1.39e-28
All	Main	Age	CX3CL1	0.0237718	0.00198357	5.32e-32	1.56e-28
All	Main	Age	PI3	0.0233367	0.00195612	9.78e-32	2.86e-28
All	Main	Age	TIMD4	0.0227152	0.00190561	1.09e-31	3.2e-28
All	Main	Age	B4GALT1	0.0245071	0.00205717	1.18e-31	3.46e-28
All	Main	Age	CDH6	0.0245952	0.00206835	1.51e-31	4.42e-28
All	Main	Age	IL2RA	0.0243676	0.00205195	1.81e-31	5.28e-28
All	Main	Age	ISM1	0.0244954	0.00206373	1.93e-31	5.63e-28
All	Main	Age	PROK1	-0.0207004	0.0017452	2.11e-31	6.17e-28
All	Main	Age	RBP2	0.0229015	0.0019328	2.43e-31	7.09e-28
All	Main	Age	PCDH9	0.0235534	0.00199182	3.16e-31	9.24e-28
All	Main	Age	CALCB	0.0241645	0.00204511	3.51e-31	1.03e-27
All	Main	Age	ST6GAL1	0.0240944	0.00204234	4.3e-31	1.26e-27
All	Main	Age	SEZ6L	0.0232961	0.00197658	4.88e-31	1.43e-27
All	Main	Age	CA9	0.0235682	0.00200052	5.15e-31	1.51e-27
All	Main	Age	CD38	0.0222038	0.00188748	6.24e-31	1.83e-27
All	Main	Age	JAM3	0.0242406	0.00206343	7.46e-31	2.18e-27
All	Main	Age	RGMB	0.0236775	0.00201624	7.82e-31	2.29e-27
All	Main	Age	CD276	0.0243676	0.00207663	8.66e-31	2.53e-27
All	Main	Age	CRELD1	0.0237538	0.00202484	8.95e-31	2.62e-27
All	Main	Age	EGFL7	0.0239825	0.00204919	1.22e-30	3.55e-27
All	Main	Age	POF1B	0.0242287	0.00207778	1.94e-30	5.68e-27
All	Main	Age	ESM1	0.0238579	0.00204697	2.07e-30	6.04e-27
All	Main	Age	IGSF8	0.0239175	0.00205587	2.62e-30	7.65e-27
All	Main	Age	PLIN3	0.0237193	0.00203904	2.65e-30	7.75e-27
All	Main	Age	MAD1L1	0.0239731	0.00206403	3.22e-30	9.42e-27
All	Main	Age	CD4	0.0239788	0.00206626	3.59e-30	1.05e-26
All	Main	Age	CCL16	0.0235386	0.00203159	4.4e-30	1.29e-26
All	Main	Age	EPHB4	0.0238101	0.00205747	5.12e-30	1.5e-26
All	Main	Age	AHNAK	0.023696	0.00205459	7.85e-30	2.29e-26
All	Main	Age	OGFR	0.0235345	0.00204575	1.08e-29	3.15e-26
All	Main	Age	SCGB1A1	0.0236246	0.00205753	1.37e-29	4e-26
All	Main	Age	KIAA0319	0.0236299	0.00206045	1.59e-29	4.64e-26
All	Main	Age	CDH1	0.0238071	0.00207886	1.9e-29	5.54e-26
All	Main	Age	MAPK9	0.0236326	0.00206476	2.03e-29	5.93e-26
All	Main	Age	PRSS2	0.0231078	0.00202719	3.36e-29	9.83e-26
All	Main	Age	SIAE	0.02297	0.00201573	3.49e-29	1.02e-25
All	Main	Age	ANGPTL7	0.0230112	0.00202404	4.65e-29	1.36e-25
All	Main	Age	TGFBR3	0.0235401	0.00207555	6.23e-29	1.82e-25
All	Main	Age	IFNGR1	0.0236887	0.00208867	6.23e-29	1.82e-25
All	Main	Age	CEACAM5	0.0230349	0.00203956	1.04e-28	3.03e-25
All	Main	Age	UBE2L6	0.0231861	0.00205321	1.05e-28	3.08e-25
All	Main	Age	CD163	0.0203626	0.0018093	1.58e-28	4.63e-25
All	Main	Age	IGF2R	0.0229295	0.00204772	2.9e-28	8.47e-25
All	Main	Age	ADGRD1	0.021023	0.00188018	3.44e-28	1.01e-24
All	Main	Age	IL6	0.0232691	0.00208117	3.46e-28	1.01e-24
All	Main	Age	NPTX1	0.0227569	0.00203677	3.76e-28	1.1e-24
All	Main	Age	L1CAM	0.0232114	0.00208349	5.3e-28	1.55e-24
All	Main	Age	STC2	-0.0226186	0.00203472	6.84e-28	2e-24
All	Main	Age	IL15RA	0.0230945	0.00207816	7.09e-28	2.07e-24
All	Main	Age	KLRF1	0.0231895	0.00208814	7.69e-28	2.25e-24
All	Main	Age	SEMA7A	0.0212016	0.00191015	8.18e-28	2.39e-24
All	Main	Age	VEGFA	0.0223774	0.00201667	8.47e-28	2.47e-24
All	Main	Age	LCN2	0.0230253	0.00207682	9.34e-28	2.73e-24
All	Main	Age	CCL23	0.0227945	0.00205725	1e-27	2.93e-24
All	Main	Age	TGFA	0.0228705	0.00206705	1.18e-27	3.46e-24
All	Main	Age	S100P	0.0228511	0.00206702	1.3e-27	3.81e-24
All	Main	Age	CD200	0.0229147	0.00207422	1.41e-27	4.13e-24
All	Main	Age	HNMT	0.0227427	0.0020603	1.55e-27	4.53e-24
All	Main	Age	STX4	0.0224783	0.00203834	1.74e-27	5.08e-24
All	Main	Age	SERPINA11	0.020142	0.00182659	1.75e-27	5.11e-24
All	Main	Age	SFRP1	0.0222781	0.00202696	2.55e-27	7.46e-24
All	Main	Age	MSMB	0.0205195	0.00187241	3.57e-27	1.04e-23
All	Main	Age	MMP7	0.0213977	0.00195875	5.12e-27	1.5e-23
All	Main	Age	MANSC4	0.0226409	0.00207296	5.23e-27	1.53e-23
All	Main	Age	RBP7	0.0224569	0.00205735	5.6e-27	1.64e-23
All	Main	Age	MAN1A2	0.0225354	0.0020735	9.13e-27	2.67e-23
All	Main	Age	TFPI	0.022188	0.00204956	1.42e-26	4.14e-23
All	Main	Age	ANGPTL1	0.0220678	0.00203971	1.52e-26	4.44e-23
All	Main	Age	C1QTNF1	0.0225635	0.00208975	1.9e-26	5.56e-23
All	Main	Age	PLAU	0.0215675	0.00200006	2.19e-26	6.4e-23
All	Main	Age	CCN1	0.0219989	0.00204058	2.25e-26	6.58e-23
All	Main	Age	CD48	0.0217792	0.00202326	2.66e-26	7.78e-23
All	Main	Age	EPS8L2	0.0219327	0.00203812	2.75e-26	8.04e-23
All	Main	Age	KLRD1	0.0220258	0.00204916	3.13e-26	9.14e-23
All	Main	Age	CLSTN2	0.0220536	0.00205314	3.37e-26	9.85e-23
All	Main	Age	NHLRC3	0.0218337	0.00203588	4.01e-26	1.17e-22
All	Main	Age	CCL14	0.0221267	0.00206519	4.45e-26	1.3e-22
All	Main	Age	FABP1	0.0210872	0.0019687	4.59e-26	1.34e-22
All	Main	Age	CNTN1	0.0195127	0.00182267	4.86e-26	1.42e-22
All	Main	Age	ADGRB3	0.0222872	0.00208904	7.08e-26	2.07e-22
All	Main	Age	LPL	0.0212152	0.00199727	1.14e-25	3.32e-22
All	Main	Age	ICAM4	0.0220164	0.00207516	1.29e-25	3.77e-22
All	Main	Age	FUT3_FUT5	0.0214225	0.00202094	1.42e-25	4.14e-22
All	Main	Age	PPP1R14D	0.0218529	0.00206247	1.49e-25	4.35e-22
All	Main	Age	ICAM1	0.0219237	0.00206993	1.55e-25	4.53e-22
All	Main	Age	SCGN	0.0217065	0.00205548	2.12e-25	6.2e-22
All	Main	Age	ABL1	0.0217498	0.00206627	2.99e-25	8.75e-22
All	Main	Age	FAM3B	0.0208479	0.00198567	3.92e-25	1.15e-21
All	Main	Age	CST5	0.021547	0.00205305	4.09e-25	1.19e-21
All	Main	Age	GRP	0.0206332	0.00196763	4.46e-25	1.31e-21
All	Main	Age	SIGLEC10	0.0204629	0.00195155	4.5e-25	1.32e-21
All	Main	Age	IL17RB	0.0198194	0.00189335	5.37e-25	1.57e-21
All	Main	Age	LEPR	0.0216264	0.00207422	8.14e-25	2.38e-21
All	Main	Age	PLA2G2A	0.0212071	0.00203455	8.37e-25	2.45e-21
All	Main	Age	CDHR2	0.0191803	0.00184099	8.8e-25	2.57e-21
All	Main	Age	CRYBB2	0.0217561	0.00209074	9.97e-25	2.91e-21
All	Main	Age	LGALS7_LGALS7B	0.0205778	0.00197821	1.03e-24	3.02e-21
All	Main	Age	VCAN	0.0208621	0.0020057	1.04e-24	3.05e-21
All	Main	Age	ADAMTS4	0.0217391	0.00209584	1.39e-24	4.06e-21
All	Main	Age	IGFBP1	0.0196967	0.00190162	1.61e-24	4.7e-21
All	Main	Age	PRL	-0.0216256	0.00208878	1.68e-24	4.92e-21
All	Main	Age	GFRAL	0.0217106	0.00209712	1.69e-24	4.95e-21
All	Main	Age	SIGLEC8	0.0214832	0.00207588	1.76e-24	5.13e-21
All	Main	Age	BRK1	0.0216572	0.00209605	2.07e-24	6.05e-21
All	Main	Age	ITIH3	0.0207783	0.00201281	2.27e-24	6.63e-21
All	Main	Age	HIP1R	0.0215261	0.00208552	2.3e-24	6.72e-21
All	Main	Age	CD300LF	0.0214967	0.00208447	2.51e-24	7.34e-21
All	Main	Age	PRG2	0.0211329	0.0020495	2.55e-24	7.45e-21
All	Main	Age	FCER2	0.0210278	0.00203947	2.57e-24	7.51e-21
All	Main	Age	SUMF2	0.0212917	0.00206588	2.67e-24	7.82e-21
All	Main	Age	GPR15L	0.0203883	0.00198296	3.41e-24	9.97e-21
All	Main	Age	SLAMF8	0.0213532	0.00207862	3.73e-24	1.09e-20
All	Main	Age	IL4R	0.0211133	0.00205929	4.54e-24	1.33e-20
All	Main	Age	LRPAP1	0.0211342	0.00206139	4.55e-24	1.33e-20
All	Main	Age	KLRB1	0.0211893	0.00207011	5.36e-24	1.57e-20
All	Main	Age	SMAD5	0.0209981	0.00205247	5.64e-24	1.65e-20
All	Main	Age	KLK6	0.0207857	0.00203529	6.72e-24	1.96e-20
All	Main	Age	MARCO	0.0196307	0.00192764	8.91e-24	2.61e-20
All	Main	Age	CHCHD6	0.0210768	0.00207216	1.01e-23	2.94e-20
All	Main	Age	PKD2	0.0213726	0.00210879	1.43e-23	4.19e-20
All	Main	Age	FABP2	0.0195511	0.00193251	1.71e-23	5e-20
All	Main	Age	CD72	0.0204646	0.00202303	1.73e-23	5.05e-20
All	Main	Age	SORBS1	0.0214024	0.00211688	1.82e-23	5.33e-20
All	Main	Age	F11R	0.0202957	0.00201005	2.07e-23	6.06e-20
All	Main	Age	OPTC	0.0210367	0.00208484	2.21e-23	6.47e-20
All	Main	Age	NTRK2	0.0208159	0.0020657	2.52e-23	7.37e-20
All	Main	Age	CRHBP	0.0205406	0.00204049	2.79e-23	8.15e-20
All	Main	Age	FABP6	0.0202121	0.00200902	2.95e-23	8.62e-20
All	Main	Age	FGF21	0.0209109	0.00208276	3.6e-23	1.05e-19
All	Main	Age	MILR1	0.0199615	0.0019885	3.65e-23	1.07e-19
All	Main	Age	LAMA4	0.0205042	0.00204298	3.73e-23	1.09e-19
All	Main	Age	DDAH1	0.0207678	0.00207086	4.02e-23	1.17e-19
All	Main	Age	CD80	0.020657	0.00206172	4.4e-23	1.29e-19
All	Main	Age	CD160	0.0204899	0.00204803	5.06e-23	1.48e-19
All	Main	Age	TNFAIP2	0.0208452	0.0020883	6.3e-23	1.84e-19
All	Main	Age	SSC5D	0.0208436	0.00209003	6.87e-23	2.01e-19
All	Main	Age	DMD	0.0210124	0.00210893	7.51e-23	2.19e-19
All	Main	Age	IL6ST	0.020898	0.00210068	8.69e-23	2.54e-19
All	Main	Age	CCL15	0.0207143	0.00208307	9.05e-23	2.64e-19
All	Main	Age	FCRLB	0.020701	0.0020848	1.04e-22	3.04e-19
All	Main	Age	BCAM	0.0201996	0.00203836	1.26e-22	3.67e-19
All	Main	Age	DIPK2B	0.0199357	0.00201313	1.34e-22	3.92e-19
All	Main	Age	LTBP3	0.0206848	0.00209674	1.92e-22	5.61e-19
All	Main	Age	PAXX	0.0203533	0.00206432	2.02e-22	5.92e-19
All	Main	Age	IL31RA	0.0203009	0.00206409	2.55e-22	7.45e-19
All	Main	Age	IGFBP3	-0.0199272	0.00202667	2.62e-22	7.65e-19
All	Main	Age	ZNRD2	0.0206751	0.00210315	2.67e-22	7.79e-19
All	Main	Age	CALB1	0.0203632	0.0020769	3.41e-22	9.95e-19
All	Main	Age	ADAMTS13	-0.0191891	0.00195782	3.52e-22	1.03e-18
All	Main	Age	ADA	0.020185	0.00206092	3.76e-22	1.1e-18
All	Main	Age	CTSD	0.020525	0.00209792	4.16e-22	1.22e-18
All	Main	Age	MATN2	0.0199984	0.00204683	4.7e-22	1.37e-18
All	Main	Age	IMMT	0.0198604	0.00204042	6.65e-22	1.95e-18
All	Main	Age	CHL1	0.0202764	0.00208586	7.49e-22	2.19e-18
All	Main	Age	GDNF	0.0203228	0.00209158	7.81e-22	2.28e-18
All	Main	Age	CTSC	0.0198405	0.00204348	8.36e-22	2.44e-18
All	Main	Age	CNPY4	0.0202657	0.00209063	9.67e-22	2.83e-18
All	Main	Age	ITGB2	0.019218	0.00198439	1.05e-21	3.08e-18
All	Main	Age	CD99L2	0.0201058	0.00208083	1.29e-21	3.78e-18
All	Main	Age	DDR1	0.0196032	0.00203573	1.76e-21	5.13e-18
All	Main	Age	NCAM1	0.0200453	0.00208191	1.78e-21	5.19e-18
All	Main	Age	ITGA5	0.0201732	0.0020954	1.79e-21	5.24e-18
All	Main	Age	INPP1	0.0196704	0.00204336	1.81e-21	5.28e-18
All	Main	Age	PRSS8	0.018765	0.00195011	1.88e-21	5.48e-18
All	Main	Age	ADAM22	0.0201271	0.00209198	1.9e-21	5.56e-18
All	Main	Age	FABP5	0.019952	0.00207911	2.39e-21	6.98e-18
All	Main	Age	ADIPOQ	0.0194006	0.00202298	2.53e-21	7.4e-18
All	Main	Age	IL1R1	0.0193551	0.00201841	2.55e-21	7.46e-18
All	Main	Age	CANT1	0.0198465	0.00207083	2.69e-21	7.85e-18
All	Main	Age	SEMA4C	0.0188464	0.00196749	2.81e-21	8.22e-18
All	Main	Age	THBS4	0.0195037	0.00203954	3.26e-21	9.53e-18
All	Main	Age	TSPAN1	0.0199053	0.00208627	3.99e-21	1.17e-17
All	Main	Age	CD207	0.0195729	0.00205635	4.92e-21	1.44e-17
All	Main	Age	VMO1	0.020019	0.00210593	5.5e-21	1.61e-17
All	Main	Age	RNASE10	0.0198691	0.00210023	8.36e-21	2.44e-17
All	Main	Age	MUC13	0.0192642	0.00203717	8.68e-21	2.54e-17
All	Main	Age	NCR1	0.0197326	0.00208868	9.42e-21	2.75e-17
All	Main	Age	TFPI2	0.0198944	0.00211091	1.16e-20	3.39e-17
All	Main	Age	BCAT1	0.0197037	0.00209459	1.36e-20	3.98e-17
All	Main	Age	SLITRK6	0.0188143	0.00200574	1.74e-20	5.08e-17
All	Main	Age	PILRB	0.0196739	0.00209769	1.76e-20	5.14e-17
All	Main	Age	F9	0.0193748	0.00207652	2.73e-20	7.97e-17
All	Main	Age	GNLY	0.0194109	0.0020819	2.9e-20	8.47e-17
All	Main	Age	CHAD	0.0195258	0.00210438	4.35e-20	1.27e-16
All	Main	Age	FAM3D	0.019307	0.00208085	4.36e-20	1.27e-16
All	Main	Age	CGREF1	0.0191712	0.00206631	4.37e-20	1.28e-16
All	Main	Age	TMPRSS5	0.0194823	0.00210076	4.54e-20	1.33e-16
All	Main	Age	CTSF	0.0191269	0.00206872	5.84e-20	1.71e-16
All	Main	Age	ERBB4	0.0183534	0.00198582	6.03e-20	1.76e-16
All	Main	Age	PDCD1LG2	0.0188628	0.00204119	6.09e-20	1.78e-16
All	Main	Age	SLAMF7	0.0191898	0.00208114	7.31e-20	2.14e-16
All	Main	Age	ADAM23	0.0193516	0.00210147	8.15e-20	2.38e-16
All	Main	Age	LTA4H	0.0174961	0.00190059	8.37e-20	2.45e-16
All	Main	Age	MFAP5	0.0191044	0.00207684	8.9e-20	2.6e-16
All	Main	Age	CEACAM19	0.0186131	0.00202439	9.25e-20	2.7e-16
All	Main	Age	SERPINB8	0.0192299	0.00209364	1.01e-19	2.94e-16
All	Main	Age	FGL1	0.0189679	0.00206759	1.11e-19	3.24e-16
All	Main	Age	CD109	0.0191544	0.00209144	1.27e-19	3.72e-16
All	Main	Age	C7	0.0191976	0.00210115	1.55e-19	4.52e-16
All	Main	Age	LY96	0.0192884	0.00211124	1.55e-19	4.54e-16
All	Main	Age	BAG6	0.0189449	0.00207442	1.6e-19	4.68e-16
All	Main	Age	MSLN	0.0183512	0.00201082	1.7e-19	4.96e-16
All	Main	Age	OTUD7B	0.0190408	0.00208808	1.81e-19	5.29e-16
All	Main	Age	RLN2	-0.0191389	0.00210098	1.97e-19	5.75e-16
All	Main	Age	GRN	0.0191196	0.0020993	2e-19	5.84e-16
All	Main	Age	SCN4B	0.0183888	0.00202047	2.12e-19	6.18e-16
All	Main	Age	CREG1	0.0189028	0.00207997	2.38e-19	6.95e-16
All	Main	Age	ENTPD6	0.0191137	0.00210568	2.62e-19	7.64e-16
All	Main	Age	IGLC2	0.0192743	0.00212508	2.79e-19	8.15e-16
All	Main	Age	KIF1C	0.0191394	0.00211862	3.83e-19	1.12e-15
All	Main	Age	DSG4	-0.0188846	0.00209365	4.33e-19	1.26e-15
All	Main	Age	COMMD1	0.0188649	0.00209353	4.68e-19	1.37e-15
All	Main	Age	CDC26	0.0187434	0.00208152	4.95e-19	1.45e-15
All	Main	Age	TNFSF13B	0.0185517	0.00206257	5.41e-19	1.58e-15
All	Main	Age	TNFRSF8	0.0185939	0.00207484	7.21e-19	2.11e-15
All	Main	Age	NADK	0.0187525	0.00209369	7.52e-19	2.2e-15
All	Main	Age	S100A11	0.0183888	0.00206464	1.16e-18	3.4e-15
All	Main	Age	FAM20A	0.0184951	0.00207679	1.17e-18	3.43e-15
All	Main	Age	MOCS2	0.0184411	0.00207302	1.28e-18	3.73e-15
All	Main	Age	IL18	0.0179835	0.00202199	1.3e-18	3.79e-15
All	Main	Age	TNFSF8	0.0181742	0.0020437	1.31e-18	3.83e-15
All	Main	Age	CLEC11A	0.0187805	0.00211439	1.44e-18	4.2e-15
All	Main	Age	CSRP3	0.0187778	0.00211775	1.64e-18	4.79e-15
All	Main	Age	MEGF10	0.0185478	0.00209288	1.7e-18	4.98e-15
All	Main	Age	LIPF	0.0184911	0.00208775	1.79e-18	5.22e-15
All	Main	Age	ADAM8	0.0183783	0.00207508	1.79e-18	5.23e-15
All	Main	Age	FSTL1	0.0187307	0.00211614	1.87e-18	5.48e-15
All	Main	Age	CD274	0.0184491	0.00208919	2.24e-18	6.54e-15
All	Main	Age	GCHFR	0.0175332	0.00199178	2.85e-18	8.32e-15
All	Main	Age	IL12RB1	0.0186501	0.0021199	2.97e-18	8.69e-15
All	Main	Age	DPP6	0.0174793	0.00198998	3.35e-18	9.8e-15
All	Main	Age	IDO1	0.018337	0.0020918	3.9e-18	1.14e-14
All	Main	Age	ANXA1	0.0179684	0.00205264	4.33e-18	1.27e-14
All	Main	Age	TNFRSF13C	0.0182786	0.00208922	4.51e-18	1.32e-14
All	Main	Age	HHEX	0.0179545	0.00205221	4.51e-18	1.32e-14
All	Main	Age	CR2	-0.0179105	0.00205343	5.66e-18	1.66e-14
All	Main	Age	APBB1IP	0.0181	0.00207693	6.03e-18	1.76e-14
All	Main	Age	GIGYF2	0.0182557	0.00209502	6.08e-18	1.78e-14
All	Main	Age	TF	-0.0181048	0.0020805	6.72e-18	1.96e-14
All	Main	Age	ADAM15	0.0175404	0.00202321	8.85e-18	2.59e-14
All	Main	Age	COL1A1	0.018165	0.00209573	9e-18	2.63e-14
All	Main	Age	PDCD5	0.0176745	0.0020426	1.02e-17	2.98e-14
All	Main	Age	VIT	0.0166053	0.00191989	1.05e-17	3.08e-14
All	Main	Age	A1BG	0.0176453	0.0020433	1.18e-17	3.45e-14
All	Main	Age	ASGR1	0.0176633	0.00205246	1.51e-17	4.43e-14
All	Main	Age	ADAMTSL2	0.0178206	0.00207447	1.72e-17	5.04e-14
All	Main	Age	CCN2	0.0169962	0.00198238	1.99e-17	5.81e-14
All	Main	Age	CCL17	0.0169112	0.00197328	2.05e-17	5.98e-14
All	Main	Age	FGFBP1	0.0178053	0.00208009	2.23e-17	6.51e-14
All	Main	Age	VSIR	0.017934	0.00209755	2.42e-17	7.08e-14
All	Main	Age	FLRT2	0.0176063	0.00206213	2.68e-17	7.83e-14
All	Main	Age	KCTD5	0.0179264	0.0021005	2.76e-17	8.06e-14
All	Main	Age	ICAM3	0.0176205	0.00206584	2.87e-17	8.4e-14
All	Main	Age	BAG4	0.0179942	0.00211063	2.97e-17	8.68e-14
All	Main	Age	HEG1	0.0172986	0.00203176	3.26e-17	9.54e-14
All	Main	Age	PCDH7	0.0179983	0.00211895	3.86e-17	1.13e-13
All	Main	Age	ENO2	0.0174835	0.00206511	4.86e-17	1.42e-13
All	Main	Age	GZMH	0.0177586	0.0020999	5.25e-17	1.53e-13
All	Main	Age	IL12A_IL12B	0.0166072	0.00196466	5.42e-17	1.58e-13
All	Main	Age	C1QL2	-0.0174388	0.00206342	5.49e-17	1.61e-13
All	Main	Age	C2	0.0177439	0.00209993	5.57e-17	1.63e-13
All	Main	Age	AXL	0.0165511	0.00195912	5.64e-17	1.65e-13
All	Main	Age	PLA2G15	0.0176512	0.00209222	6.21e-17	1.81e-13
All	Main	Age	DBN1	0.0175686	0.00208494	6.75e-17	1.97e-13
All	Main	Age	FCRL6	0.0172828	0.00205162	6.89e-17	2.01e-13
All	Main	Age	NOTCH1	0.0174519	0.00208178	9.64e-17	2.82e-13
All	Main	Age	SCAMP3	0.0170781	0.00204047	1.08e-16	3.14e-13
All	Main	Age	DPP4	0.0174675	0.00208869	1.14e-16	3.33e-13
All	Main	Age	FNDC1	0.0173978	0.00208215	1.21e-16	3.53e-13
All	Main	Age	TALDO1	0.0168429	0.00201596	1.22e-16	3.55e-13
All	Main	Age	S100G	0.0168269	0.00203036	2.1e-16	6.14e-13
All	Main	Age	CST1	0.0165689	0.00200093	2.22e-16	6.5e-13
All	Main	Age	PCSK9	0.0171969	0.00207727	2.26e-16	6.61e-13
All	Main	Age	C4BPB	0.0170533	0.00206179	2.4e-16	7.02e-13
All	Main	Age	WASHC3	0.0173269	0.00209528	2.44e-16	7.12e-13
All	Main	Age	WFDC12	0.0153281	0.00185391	2.46e-16	7.2e-13
All	Main	Age	MANSC1	0.0168111	0.00203733	2.82e-16	8.24e-13
All	Main	Age	LY9	0.0170289	0.00206873	3.31e-16	9.68e-13
All	Main	Age	ANGPT2	0.0172569	0.00209851	3.54e-16	1.03e-12
All	Main	Age	SORT1	0.0173074	0.00210515	3.59e-16	1.05e-12
All	Main	Age	MPI	0.016852	0.00205182	3.84e-16	1.12e-12
All	Main	Age	EDIL3	0.0167159	0.00203646	3.99e-16	1.17e-12
All	Main	Age	TNFRSF13B	0.0169209	0.00206249	4.13e-16	1.21e-12
All	Main	Age	GDF2	0.0164387	0.00200689	4.58e-16	1.34e-12
All	Main	Age	CD28	0.0168829	0.00206549	5.27e-16	1.54e-12
All	Main	Age	SOD3	0.0173758	0.00212732	5.52e-16	1.61e-12
All	Main	Age	CDSN	0.0161627	0.00198228	6.2e-16	1.81e-12
All	Main	Age	SNRPB2	0.0169952	0.00208598	6.51e-16	1.9e-12
All	Main	Age	IL16	0.0169072	0.0020766	6.81e-16	1.99e-12
All	Main	Age	ITM2A	0.0165744	0.00203576	6.82e-16	1.99e-12
All	Main	Age	PPL	0.0169841	0.00208636	6.88e-16	2.01e-12
All	Main	Age	LCN15	0.017083	0.00209924	7.03e-16	2.06e-12
All	Main	Age	GSR	0.0169718	0.00208678	7.3e-16	2.13e-12
All	Main	Age	OSCAR	0.0172117	0.00211765	7.62e-16	2.23e-12
All	Main	Age	CFC1	0.0171926	0.00211659	7.92e-16	2.32e-12
All	Main	Age	P4HB	0.0161995	0.00199512	8.13e-16	2.38e-12
All	Main	Age	CD63	0.016411	0.00202129	8.16e-16	2.39e-12
All	Main	Age	ADAMTSL4	0.0166515	0.00205313	8.76e-16	2.56e-12
All	Main	Age	GCNT1	0.0169705	0.00209331	8.98e-16	2.63e-12
All	Main	Age	PRCP	0.016814	0.00207553	9.42e-16	2.75e-12
All	Main	Age	PRDX5	0.0166734	0.00206098	1.03e-15	3.01e-12
All	Main	Age	PXN	0.017055	0.00210904	1.06e-15	3.09e-12
All	Main	Age	DEFA1_DEFA1B	0.0171335	0.00212481	1.27e-15	3.71e-12
All	Main	Age	PAMR1	0.0168783	0.00209434	1.32e-15	3.85e-12
All	Main	Age	CASP8	0.0164102	0.00203834	1.4e-15	4.11e-12
All	Main	Age	KLK10	0.0169687	0.00210773	1.4e-15	4.11e-12
All	Main	Age	BCL2L11	0.0170422	0.00211902	1.5e-15	4.38e-12
All	Main	Age	NPPB	0.0169431	0.00210999	1.66e-15	4.84e-12
All	Main	Age	ACTN2	0.0170131	0.00211912	1.68e-15	4.9e-12
All	Main	Age	GALNT10	0.0166559	0.00207691	1.8e-15	5.25e-12
All	Main	Age	LETM1	0.0169701	0.00211699	1.85e-15	5.39e-12
All	Main	Age	PGD	0.0165251	0.00206918	2.33e-15	6.82e-12
All	Main	Age	INSL3	-0.00699669	0.000876958	2.48e-15	7.26e-12
All	Main	Age	TNC	0.0168251	0.00211226	2.75e-15	8.04e-12
All	Main	Age	NFU1	0.0167445	0.00210252	2.78e-15	8.13e-12
All	Main	Age	SEPTIN3	0.0169022	0.00212642	3.14e-15	9.16e-12
All	Main	Age	RET	-0.016255	0.00204622	3.25e-15	9.51e-12
All	Main	Age	LRG1	0.016761	0.00211478	3.75e-15	1.1e-11
All	Main	Age	FCAMR	0.0160875	0.00202983	3.76e-15	1.1e-11
All	Main	Age	ZBTB17	0.0166202	0.00209929	4.01e-15	1.17e-11
All	Main	Age	NUDT16	0.0165785	0.0020972	4.41e-15	1.29e-11
All	Main	Age	CPM	0.0164808	0.00208614	4.58e-15	1.34e-11
All	Main	Age	LILRB2	0.0162412	0.00205716	4.77e-15	1.39e-11
All	Main	Age	IL12B	0.0153922	0.00195132	5.03e-15	1.47e-11
All	Main	Age	GZMA	0.0163851	0.0020803	5.51e-15	1.61e-11
All	Main	Age	PTPRC	0.0160942	0.00204399	5.61e-15	1.64e-11
All	Main	Age	SPINK2	0.0158366	0.00201137	5.63e-15	1.64e-11
All	Main	Age	LILRA5	0.0165649	0.00210689	6.14e-15	1.8e-11
All	Main	Age	SELL	-0.0159877	0.00203485	6.4e-15	1.87e-11
All	Main	Age	SPART	0.0162082	0.00206964	7.8e-15	2.28e-11
All	Main	Age	VWA1	0.0159959	0.00204486	8.35e-15	2.44e-11
All	Main	Age	VEGFB	0.0164001	0.00209669	8.39e-15	2.45e-11
All	Main	Age	GAS6	0.0155041	0.00198229	8.43e-15	2.46e-11
All	Main	Age	IDI2	0.0165328	0.00211479	8.67e-15	2.53e-11
All	Main	Age	DKKL1	0.0163848	0.00209777	9.15e-15	2.68e-11
All	Main	Age	EPHB6	0.0164764	0.00211012	9.32e-15	2.72e-11
All	Main	Age	CALCA	0.0140996	0.00180896	1.04e-14	3.03e-11
All	Main	Age	PDIA4	0.016501	0.0021191	1.1e-14	3.21e-11
All	Main	Age	ABCA2	0.016597	0.00213699	1.28e-14	3.75e-11
All	Main	Age	WFIKKN2	0.0161894	0.00208781	1.41e-14	4.12e-11
All	Main	Age	EGFR	-0.0160093	0.00206752	1.53e-14	4.48e-11
All	Main	Age	NEO1	0.016118	0.00208665	1.77e-14	5.18e-11
All	Main	Age	EPHA1	0.0155545	0.00202006	2.13e-14	6.23e-11
All	Main	Age	BNIP3L	0.0158813	0.00206509	2.29e-14	6.71e-11
All	Main	Age	LAMB1	0.0161205	0.00210449	2.89e-14	8.44e-11
All	Main	Age	NPTX2	0.0148942	0.00194631	3.06e-14	8.93e-11
All	Main	Age	KLK3	0.00795592	0.00104387	3.86e-14	1.13e-10
All	Main	Age	PRAP1	0.015004	0.00197299	4.38e-14	1.28e-10
All	Main	Age	KLK8	0.0151274	0.00199258	4.82e-14	1.41e-10
All	Main	Age	AHNAK2	0.0157666	0.00207704	4.86e-14	1.42e-10
All	Main	Age	SYT1	0.0157864	0.00208128	5.08e-14	1.49e-10
All	Main	Age	F13B	0.0160646	0.00212281	5.79e-14	1.69e-10
All	Main	Age	ERP44	0.0157573	0.00208256	5.84e-14	1.71e-10
All	Main	Age	LUZP2	0.0158201	0.00209103	5.87e-14	1.72e-10
All	Main	Age	MCFD2	0.0158393	0.00209512	6.12e-14	1.79e-10
All	Main	Age	CTSS	0.0155807	0.00206132	6.19e-14	1.81e-10
All	Main	Age	PDIA3	0.0159454	0.00211027	6.31e-14	1.84e-10
All	Main	Age	FGF19	0.015633	0.00207164	6.79e-14	1.98e-10
All	Main	Age	AFAP1	0.0155037	0.00208485	1.53e-13	4.48e-10
All	Main	Age	CNTNAP2	0.0148443	0.00199756	1.59e-13	4.65e-10
All	Main	Age	IL1RL2	0.0140237	0.00188803	1.63e-13	4.77e-10
All	Main	Age	LBR	0.0155108	0.0021007	2.26e-13	6.59e-10
All	Main	Age	APOA2	0.0155605	0.00210825	2.3e-13	6.73e-10
All	Main	Age	CEACAM21	0.0155854	0.00211766	2.69e-13	7.85e-10
All	Main	Age	ANGPTL2	0.0154134	0.00210018	3.12e-13	9.13e-10
All	Main	Age	BMP4	0.0152605	0.00208387	3.51e-13	1.02e-09
All	Main	Age	CBLIF	0.0148105	0.00202391	3.64e-13	1.07e-09
All	Main	Age	COL28A1	0.0155643	0.00212698	3.65e-13	1.07e-09
All	Main	Age	TPSAB1	0.0155684	0.00213007	3.89e-13	1.14e-09
All	Main	Age	GAL	-0.0144941	0.00198335	3.92e-13	1.14e-09
All	Main	Age	FLT1	0.0147204	0.00201559	4.05e-13	1.18e-09
All	Main	Age	ADAMTS1	0.0155453	0.00213036	4.24e-13	1.24e-09
All	Main	Age	MZB1	0.0149486	0.00205566	5.08e-13	1.48e-09
All	Main	Age	IL5RA	0.0150971	0.00207863	5.41e-13	1.58e-09
All	Main	Age	PLA2G10	0.0139025	0.00191484	5.52e-13	1.61e-09
All	Main	Age	ASGR2	0.0153192	0.0021104	5.58e-13	1.63e-09
All	Main	Age	KLK15	0.0153277	0.00211316	5.8e-13	1.7e-09
All	Main	Age	IL17C	0.0151177	0.00208477	5.88e-13	1.72e-09
All	Main	Age	GGT5	0.0154237	0.00212794	6.02e-13	1.76e-09
All	Main	Age	GPC1	0.0148147	0.00204885	6.83e-13	2e-09
All	Main	Age	LBP	0.0153528	0.00212403	6.96e-13	2.03e-09
All	Main	Age	PDCD1	0.0152155	0.00210626	7.17e-13	2.1e-09
All	Main	Age	CCL22	0.0150999	0.0020909	7.29e-13	2.13e-09
All	Main	Age	LRRC25	0.0150252	0.00208197	7.55e-13	2.21e-09
All	Main	Age	MEP1A	0.0148178	0.00205487	7.86e-13	2.3e-09
All	Main	Age	LRIG3	0.0152422	0.00211502	8.12e-13	2.37e-09
All	Main	Age	DRAXIN	0.0148818	0.00206848	8.85e-13	2.59e-09
All	Main	Age	CLEC10A	0.0150823	0.00209815	9.24e-13	2.7e-09
All	Main	Age	COL5A1	0.0150146	0.00209005	9.55e-13	2.79e-09
All	Main	Age	PTPRN2	0.0151	0.00210418	1.01e-12	2.95e-09
All	Main	Age	RLN1	-0.0151493	0.00211126	1.01e-12	2.96e-09
All	Main	Age	LGALS8	0.0151087	0.00211039	1.14e-12	3.33e-09
All	Main	Age	CD5	0.0148358	0.00207318	1.16e-12	3.4e-09
All	Main	Age	CXCL11	0.015182	0.0021217	1.17e-12	3.41e-09
All	Main	Age	CCL8	0.0149765	0.00209609	1.26e-12	3.68e-09
All	Main	Age	KLF4	0.0151685	0.00212305	1.26e-12	3.69e-09
All	Main	Age	PPP1R2	0.0148334	0.00207637	1.27e-12	3.71e-09
All	Main	Age	SLAMF1	0.0151651	0.00212299	1.27e-12	3.73e-09
All	Main	Age	ICAM2	0.0146687	0.00205693	1.39e-12	4.05e-09
All	Main	Age	CD209	0.0150073	0.00210772	1.5e-12	4.39e-09
All	Main	Age	HS6ST1	0.0148396	0.00208773	1.64e-12	4.78e-09
All	Main	Age	CTSL	0.0149221	0.00210018	1.67e-12	4.88e-09
All	Main	Age	DPP10	0.014676	0.00206661	1.71e-12	5.01e-09
All	Main	Age	C1QTNF9	0.0145565	0.00205666	2.03e-12	5.92e-09
All	Main	Age	SMPD1	0.0144432	0.0020408	2.03e-12	5.94e-09
All	Main	Age	HNRNPUL1	0.0148692	0.00210181	2.07e-12	6.06e-09
All	Main	Age	PBXIP1	0.0148346	0.00209903	2.18e-12	6.37e-09
All	Main	Age	LILRB1	0.0142929	0.00202775	2.48e-12	7.26e-09
All	Main	Age	TPK1	0.0146379	0.00207841	2.59e-12	7.56e-09
All	Main	Age	TIMP3	0.0144467	0.00205581	2.89e-12	8.43e-09
All	Main	Age	VASN	0.0142914	0.0020351	2.98e-12	8.72e-09
All	Main	Age	PSAPL1	0.0134237	0.00191449	3.22e-12	9.4e-09
All	Main	Age	NDUFS6	0.0149132	0.00212971	3.43e-12	1e-08
All	Main	Age	IGSF9	0.014714	0.00210355	3.62e-12	1.06e-08
All	Main	Age	CR1	0.0143089	0.00205018	4.03e-12	1.18e-08
All	Main	Age	CA6	-0.0137657	0.00197836	4.67e-12	1.36e-08
All	Main	Age	DDHD2	0.0145531	0.00209223	4.74e-12	1.39e-08
All	Main	Age	TSPAN8	0.0127166	0.00182935	4.89e-12	1.43e-08
All	Main	Age	PLIN1	0.0144811	0.00208352	4.93e-12	1.44e-08
All	Main	Age	DCC	-0.014629	0.00210872	5.39e-12	1.57e-08
All	Main	Age	LMNB1	0.0147574	0.00212851	5.55e-12	1.62e-08
All	Main	Age	WARS	0.0145567	0.00210256	5.94e-12	1.74e-08
All	Main	Age	CEACAM6	0.0141812	0.00205054	6.25e-12	1.83e-08
All	Main	Age	APOL1	-0.0145809	0.00210927	6.38e-12	1.87e-08
All	Main	Age	FIS1	0.0140731	0.00204674	8.23e-12	2.41e-08
All	Main	Age	BMPER	0.0146679	0.00213367	8.31e-12	2.43e-08
All	Main	Age	CLIC5	0.0143041	0.00208501	9.14e-12	2.67e-08
All	Main	Age	AIF1	0.0146788	0.00214368	9.99e-12	2.92e-08
All	Main	Age	PCDH1	0.0143641	0.00209954	1.04e-11	3.04e-08
All	Main	Age	CIAPIN1	0.0141157	0.00206435	1.07e-11	3.12e-08
All	Main	Age	CPA2	0.013608	0.00199144	1.1e-11	3.22e-08
All	Main	Age	KLK14	0.0143297	0.00210356	1.27e-11	3.71e-08
All	Main	Age	PRRT3	0.0143191	0.00210211	1.27e-11	3.72e-08
All	Main	Age	GAST	0.0129428	0.00190065	1.29e-11	3.78e-08
All	Main	Age	VAT1	0.0144069	0.00212039	1.43e-11	4.19e-08
All	Main	Age	LPCAT2	0.0144753	0.00213135	1.46e-11	4.27e-08
All	Main	Age	FASLG	-0.013326	0.00196515	1.57e-11	4.58e-08
All	Main	Age	LSP1	0.0141227	0.00208499	1.65e-11	4.83e-08
All	Main	Age	FCRL2	0.0141427	0.00208882	1.68e-11	4.92e-08
All	Main	Age	VGF	0.0141889	0.00209935	1.83e-11	5.34e-08
All	Main	Age	CC2D1A	0.0140825	0.00208867	2.04e-11	5.96e-08
All	Main	Age	CCL20	0.0142495	0.00211744	2.22e-11	6.49e-08
All	Main	Age	GPIHBP1	0.0143487	0.0021392	2.57e-11	7.52e-08
All	Main	Age	NOTCH2	0.0142479	0.00212693	2.73e-11	7.97e-08
All	Main	Age	ROBO2	0.0138713	0.00207412	2.94e-11	8.59e-08
All	Main	Age	LIFR	0.0135253	0.00202694	3.25e-11	9.49e-08
All	Main	Age	EDAR	0.013638	0.00204419	3.27e-11	9.56e-08
All	Main	Age	GLOD4	0.0135771	0.00203623	3.36e-11	9.81e-08
All	Main	Age	CFI	0.0140495	0.00210884	3.48e-11	1.02e-07
All	Main	Age	STK11	0.013905	0.00209224	3.88e-11	1.13e-07
All	Main	Age	NXPH3	0.0141364	0.00212753	3.92e-11	1.15e-07
All	Main	Age	SPRR3	0.0134267	0.00202592	4.39e-11	1.28e-07
All	Main	Age	CDH15	0.0135044	0.00203795	4.42e-11	1.29e-07
All	Main	Age	ACE2	0.013294	0.00200665	4.46e-11	1.3e-07
All	Main	Age	ENAH	0.0141525	0.00213625	4.46e-11	1.3e-07
All	Main	Age	STAT2	0.0138976	0.00210076	4.75e-11	1.39e-07
All	Main	Age	ANXA10	0.0137066	0.00207573	5.15e-11	1.5e-07
All	Main	Age	PSME2	0.0136469	0.00206865	5.37e-11	1.57e-07
All	Main	Age	SLC39A5	0.0134161	0.00203382	5.38e-11	1.57e-07
All	Main	Age	OXCT1	0.0138837	0.00210519	5.44e-11	1.59e-07
All	Main	Age	SPINT1	0.0137522	0.00208681	5.62e-11	1.64e-07
All	Main	Age	TYMP	0.0139533	0.00211887	5.8e-11	1.7e-07
All	Main	Age	CCL28	0.0133356	0.00202658	5.99e-11	1.75e-07
All	Main	Age	TGFBR1	0.0140709	0.00213872	6.04e-11	1.76e-07
All	Main	Age	CLEC4D	0.0138574	0.00210827	6.29e-11	1.84e-07
All	Main	Age	BCL2	0.0139146	0.0021205	6.76e-11	1.98e-07
All	Main	Age	RHOC	0.0132115	0.00201359	6.79e-11	1.99e-07
All	Main	Age	SNX9	0.0136308	0.00207908	7.02e-11	2.05e-07
All	Main	Age	FUCA1	0.0136355	0.00208419	7.69e-11	2.25e-07
All	Main	Age	PTGES2	0.0138776	0.00212418	8.16e-11	2.39e-07
All	Main	Age	SHBG	0.0133173	0.00204073	8.57e-11	2.5e-07
All	Main	Age	TNXB	-0.013828	0.00212496	9.66e-11	2.82e-07
All	Main	Age	NPHS1	-0.0138316	0.00212563	9.68e-11	2.83e-07
All	Main	Age	NMNAT1	0.0136723	0.00210149	9.75e-11	2.85e-07
All	Main	Age	OLR1	0.0134029	0.00206305	1.04e-10	3.03e-07
All	Main	Age	CELA2A	0.01364	0.00210005	1.05e-10	3.06e-07
All	Main	Age	CNTN4	0.0133351	0.0020534	1.05e-10	3.08e-07
All	Main	Age	DEFB4A_DEFB4B	0.0133449	0.0020566	1.09e-10	3.19e-07
All	Main	Age	ITGB6	0.0134128	0.00206766	1.1e-10	3.22e-07
All	Main	Age	CALCOCO2	0.0136244	0.0021022	1.15e-10	3.35e-07
All	Main	Age	XIAP	0.0136457	0.00210585	1.15e-10	3.38e-07
All	Main	Age	HRC	0.0138671	0.00214151	1.19e-10	3.48e-07
All	Main	Age	CWC15	0.0135865	0.00210003	1.23e-10	3.61e-07
All	Main	Age	ABHD14B	0.0132391	0.00206178	1.69e-10	4.93e-07
All	Main	Age	SETMAR	0.013435	0.00209235	1.69e-10	4.94e-07
All	Main	Age	CCL4	0.0136344	0.00212401	1.71e-10	5e-07
All	Main	Age	IL17A	0.0135556	0.00211312	1.76e-10	5.14e-07
All	Main	Age	ATP5IF1	0.0133441	0.00208121	1.79e-10	5.24e-07
All	Main	Age	NUDT5	0.0133557	0.00208638	1.92e-10	5.6e-07
All	Main	Age	MAP2	0.0135832	0.00212296	1.96e-10	5.72e-07
All	Main	Age	SDC1	0.0132626	0.00207664	2.11e-10	6.16e-07
All	Main	Age	PGLYRP1	0.0136117	0.00213237	2.15e-10	6.29e-07
All	Main	Age	NELL2	0.0129155	0.0020291	2.42e-10	7.07e-07
All	Main	Age	PDLIM7	0.0130035	0.00204497	2.52e-10	7.36e-07
All	Main	Age	PGA4	0.0131265	0.00206503	2.55e-10	7.46e-07
All	Main	Age	DPP7	0.0130499	0.00205351	2.58e-10	7.54e-07
All	Main	Age	KRT8	0.0134545	0.00211742	2.59e-10	7.58e-07
All	Main	Age	ENPP2	0.0115982	0.00182775	2.74e-10	8e-07
All	Main	Age	LILRB5	0.0130601	0.00205995	2.84e-10	8.29e-07
All	Main	Age	EZR	0.0129325	0.00204066	2.88e-10	8.43e-07
All	Main	Age	TIGIT	0.0134361	0.00212205	2.99e-10	8.75e-07
All	Main	Age	GKN1	0.0135159	0.00213497	3.01e-10	8.8e-07
All	Main	Age	NOMO1	0.0132592	0.00209527	3.06e-10	8.94e-07
All	Main	Age	RRM2B	0.0134411	0.00212443	3.08e-10	9.01e-07
All	Main	Age	LYPD8	0.0135128	0.00213715	3.17e-10	9.25e-07
All	Main	Age	OLFM4	0.013478	0.00213248	3.22e-10	9.4e-07
All	Main	Age	TACSTD2	0.0132867	0.0021045	3.36e-10	9.81e-07
All	Main	Age	ENPP7	0.0132636	0.00210158	3.41e-10	9.96e-07
All	Main	Age	B4GAT1	0.0131743	0.0020875	3.41e-10	9.97e-07
All	Main	Age	PTPRB	0.012729	0.00201743	3.44e-10	1.01e-06
All	Main	Age	ADGRE1	0.0120007	0.00190366	3.57e-10	1.04e-06
All	Main	Age	ACP6	0.0130247	0.00207059	3.89e-10	1.14e-06
All	Main	Age	IL18R1	0.0134112	0.00213608	4.19e-10	1.23e-06
All	Main	Age	BPIFB2	0.0122176	0.00194807	4.37e-10	1.28e-06
All	Main	Age	CEACAM8	0.0130868	0.00208879	4.55e-10	1.33e-06
All	Main	Age	CFHR5	0.0126768	0.00203053	5.23e-10	1.53e-06
All	Main	Age	CPB1	0.0129775	0.00207931	5.29e-10	1.55e-06
All	Main	Age	WFIKKN1	-0.0129983	0.00208358	5.39e-10	1.58e-06
All	Main	Age	TMPRSS15	0.0119577	0.00191987	5.74e-10	1.68e-06
All	Main	Age	TP53I3	0.0129963	0.00208964	6.07e-10	1.77e-06
All	Main	Age	CD34	0.013091	0.00210764	6.39e-10	1.87e-06
All	Main	Age	CFH	0.0132239	0.00213246	6.8e-10	1.99e-06
All	Main	Age	VNN2	0.0130885	0.00211588	7.48e-10	2.19e-06
All	Main	Age	SERPINB1	0.0129792	0.00209933	7.64e-10	2.23e-06
All	Main	Age	NAGK	0.0129583	0.00209876	8.04e-10	2.35e-06
All	Main	Age	TMPRSS11D	0.0129752	0.00210224	8.15e-10	2.38e-06
All	Main	Age	PTH	0.0129883	0.00210523	8.28e-10	2.42e-06
All	Main	Age	COX5B	0.0131729	0.00213913	8.89e-10	2.6e-06
All	Main	Age	SMPD3	0.0131637	0.0021391	9.13e-10	2.67e-06
All	Main	Age	SERPINA9	0.0128857	0.00209438	9.2e-10	2.69e-06
All	Main	Age	GFER	0.0128069	0.00208423	9.66e-10	2.82e-06
All	Main	Age	SIGLEC9	0.0120112	0.00196046	1.08e-09	3.15e-06
All	Main	Age	DKK1	0.012031	0.00196667	1.14e-09	3.34e-06
All	Main	Age	ITGAM	0.0125506	0.00206451	1.44e-09	4.22e-06
All	Main	Age	MMP3	0.00984223	0.00161977	1.47e-09	4.3e-06
All	Main	Age	GZMB	0.0126397	0.00208395	1.57e-09	4.6e-06
All	Main	Age	IRAK1	0.0128963	0.00212781	1.62e-09	4.73e-06
All	Main	Age	PEBP1	0.0123321	0.0020364	1.67e-09	4.87e-06
All	Main	Age	KIR2DL2	0.0128828	0.00212969	1.74e-09	5.08e-06
All	Main	Age	TRIM21	0.0127999	0.00211644	1.75e-09	5.12e-06
All	Main	Age	DAB2	0.0125254	0.0020733	1.82e-09	5.32e-06
All	Main	Age	SIRPA	0.0128895	0.00213769	1.96e-09	5.71e-06
All	Main	Age	PDGFRB	0.0128895	0.00213983	2.03e-09	5.93e-06
All	Main	Age	CLEC4M	0.0127782	0.00212271	2.08e-09	6.07e-06
All	Main	Age	DPEP2	0.0118914	0.00198882	2.65e-09	7.76e-06
All	Main	Age	WFDC1	0.0128023	0.00214252	2.72e-09	7.94e-06
All	Main	Age	S100A4	0.0125914	0.00210754	2.73e-09	7.98e-06
All	Main	Age	TAX1BP1	0.0125401	0.00209917	2.74e-09	8.01e-06
All	Main	Age	TXNDC15	0.0126289	0.00211466	2.77e-09	8.1e-06
All	Main	Age	SPOCK1	0.0125069	0.00209475	2.79e-09	8.17e-06
All	Main	Age	SLC39A14	0.0125231	0.00210068	2.95e-09	8.63e-06
All	Main	Age	CD244	0.0120336	0.00201868	2.96e-09	8.65e-06
All	Main	Age	CBLN4	-0.0120441	0.00202371	3.13e-09	9.16e-06
All	Main	Age	IL19	0.0123263	0.00207228	3.2e-09	9.34e-06
All	Main	Age	PTPRM	0.0125546	0.00211175	3.26e-09	9.52e-06
All	Main	Age	MIA	0.0125207	0.00210751	3.34e-09	9.76e-06
All	Main	Age	TNR	0.0116763	0.00196677	3.42e-09	1e-05
All	Main	Age	MASP1	0.0125508	0.00211441	3.44e-09	1.01e-05
All	Main	Age	BGLAP	0.011996	0.00202234	3.53e-09	1.03e-05
All	Main	Age	APOH	0.0122245	0.00206348	3.69e-09	1.08e-05
All	Main	Age	PAPPA	0.0122834	0.00207453	3.76e-09	1.1e-05
All	Main	Age	FXN	0.0122941	0.00207689	3.8e-09	1.11e-05
All	Main	Age	QSOX1	0.0126689	0.00214337	4e-09	1.17e-05
All	Main	Age	S100A12	0.0124075	0.00210041	4.09e-09	1.19e-05
All	Main	Age	CCL21	0.0126057	0.0021346	4.13e-09	1.21e-05
All	Main	Age	CXCL12	0.0125136	0.00212219	4.35e-09	1.27e-05
All	Main	Age	KRT18	0.0122626	0.00207988	4.37e-09	1.28e-05
All	Main	Age	CHRDL2	-0.012424	0.00210834	4.45e-09	1.3e-05
All	Main	Age	APOA4	0.0119522	0.00202972	4.56e-09	1.33e-05
All	Main	Age	CNTN5	0.0115431	0.00196131	4.65e-09	1.36e-05
All	Main	Age	HMOX1	0.0119552	0.00203342	4.82e-09	1.41e-05
All	Main	Age	BCL2L15	0.0124104	0.00211154	4.88e-09	1.43e-05
All	Main	Age	MENT	-0.0124498	0.00211935	4.97e-09	1.45e-05
All	Main	Age	XCL1	0.012517	0.00213837	5.62e-09	1.64e-05
All	Main	Age	FAM172A	0.0124184	0.00212219	5.68e-09	1.66e-05
All	Main	Age	AAMDC	0.0124546	0.00213122	5.95e-09	1.74e-05
All	Main	Age	TGFBI	0.0119743	0.00205465	6.54e-09	1.91e-05
All	Main	Age	ADAMTS8	0.0120883	0.00207445	6.56e-09	1.92e-05
All	Main	Age	GFRA2	0.0118559	0.00203496	6.6e-09	1.93e-05
All	Main	Age	CDH17	0.0122776	0.00210794	6.67e-09	1.95e-05
All	Main	Age	CGB3_CGB5_CGB8	0.0124081	0.00213155	6.8e-09	1.99e-05
All	Main	Age	ANXA5	0.0124648	0.00214341	7.03e-09	2.06e-05
All	Main	Age	SWAP70	0.0123732	0.00212805	7.08e-09	2.07e-05
All	Main	Age	EGLN1	0.0119365	0.00205561	7.4e-09	2.16e-05
All	Main	Age	DNAJB6	0.0120348	0.00207405	7.59e-09	2.22e-05
All	Main	Age	ESYT2	0.0121568	0.00209571	7.66e-09	2.24e-05
All	Main	Age	EIF4G1	0.0121971	0.00210305	7.71e-09	2.25e-05
All	Main	Age	TTR	-0.0117104	0.00202084	7.94e-09	2.32e-05
All	Main	Age	CA12	0.012385	0.0021382	8.06e-09	2.36e-05
All	Main	Age	TPP1	0.0119962	0.00207381	8.43e-09	2.46e-05
All	Main	Age	GALNT5	0.012093	0.00209224	8.66e-09	2.53e-05
All	Main	Age	HSPA1A	0.0121599	0.00210464	8.77e-09	2.56e-05
All	Main	Age	ANXA2	0.0122426	0.00212534	9.71e-09	2.84e-05
All	Main	Age	KEL	0.0116087	0.00201785	1.01e-08	2.96e-05
All	Main	Age	CXADR	0.0118574	0.00206221	1.03e-08	3.02e-05
All	Main	Age	SIGLEC6	0.0121505	0.00211415	1.05e-08	3.06e-05
All	Main	Age	KIR2DL3	0.012209	0.00212814	1.11e-08	3.25e-05
All	Main	Age	NID1	0.0114946	0.00200789	1.19e-08	3.49e-05
All	Main	Age	PYY	0.0107845	0.00188761	1.28e-08	3.73e-05
All	Main	Age	ATP6AP2	0.0121762	0.00213229	1.3e-08	3.79e-05
All	Main	Age	VEGFC	0.0114579	0.00200654	1.3e-08	3.79e-05
All	Main	Age	GABARAP	0.0121849	0.00213576	1.34e-08	3.91e-05
All	Main	Age	CLEC12A	0.0121964	0.00213783	1.34e-08	3.91e-05
All	Main	Age	HSPA2	0.012016	0.00210693	1.35e-08	3.96e-05
All	Main	Age	CXCL6	0.0115409	0.00202656	1.42e-08	4.15e-05
All	Main	Age	MAN2B2	0.0119159	0.00209809	1.55e-08	4.54e-05
All	Main	Age	NUMB	0.0117872	0.00207939	1.65e-08	4.83e-05
All	Main	Age	USP28	0.0121032	0.00213717	1.7e-08	4.98e-05
All	Main	Age	CLEC6A	0.0121521	0.00214649	1.72e-08	5.03e-05
All	Main	Age	KLRK1	0.0120741	0.00213951	1.91e-08	5.57e-05
All	Main	Age	ATG16L1	0.0118041	0.00209458	1.99e-08	5.83e-05
All	Main	Age	ZBP1	0.0117668	0.00208798	2e-08	5.83e-05
All	Main	Age	ENG	0.0117187	0.00207984	2.01e-08	5.87e-05
All	Main	Age	NOS3	0.0120055	0.0021315	2.03e-08	5.94e-05
All	Main	Age	PLB1	-0.0119717	0.00212858	2.13e-08	6.22e-05
All	Main	Age	SERPINI1	0.0118579	0.00210916	2.15e-08	6.3e-05
All	Main	Age	LACTB2	0.0118294	0.00210542	2.2e-08	6.42e-05
All	Main	Age	EREG	0.0118647	0.00211185	2.2e-08	6.44e-05
All	Main	Age	C1QA	0.0116194	0.00206959	2.25e-08	6.58e-05
All	Main	Age	NPPC	0.0109815	0.001956	2.25e-08	6.58e-05
All	Main	Age	PRKAR2A	0.0115623	0.00206191	2.34e-08	6.84e-05
All	Main	Age	MMP1	0.0115838	0.00206632	2.36e-08	6.9e-05
All	Main	Age	CPA1	0.0117119	0.00209082	2.42e-08	7.07e-05
All	Main	Age	CSF2RA	0.0119753	0.00213867	2.45e-08	7.16e-05
All	Main	Age	C9	0.0119026	0.00213054	2.63e-08	7.7e-05
All	Main	Age	NPY	0.011846	0.002123	2.74e-08	8e-05
All	Main	Age	HMOX2	0.0117204	0.00210157	2.78e-08	8.13e-05
All	Main	Age	TMEM25	0.0117362	0.00210535	2.82e-08	8.25e-05
All	Main	Age	ARF6	0.011629	0.00209296	3.13e-08	9.14e-05
All	Main	Age	JUN	0.0119089	0.00214397	3.16e-08	9.23e-05
All	Main	Age	EIF4EBP1	0.0112658	0.00202961	3.23e-08	9.43e-05
All	Main	Age	SOX9	0.0118521	0.00213866	3.39e-08	9.92e-05
All	Main	Age	TIMM8A	0.0118037	0.00213137	3.47e-08	0.000101284
All	Main	Age	CXCL5	0.0108486	0.00196088	3.58e-08	0.000104507
All	Main	Age	TLR1	0.0116885	0.00211371	3.63e-08	0.000106076
All	Main	Age	PRSS22	0.0116866	0.00211596	3.77e-08	0.000110197
All	Main	Age	DNM3	0.0118429	0.00214511	3.82e-08	0.000111564
All	Main	Age	PECAM1	0.0113011	0.00204744	3.84e-08	0.000112331
All	Main	Age	APOE	0.0116951	0.00212214	4.03e-08	0.000117919
All	Main	Age	ATRN	0.0117132	0.00212625	4.08e-08	0.00011932
All	Main	Age	PLXDC2	0.0114736	0.00208517	4.23e-08	0.000123668
All	Main	Age	PRSS53	-0.0116883	0.0021265	4.37e-08	0.000127851
All	Main	Age	ANG	0.0112905	0.00205572	4.48e-08	0.000130929
All	Main	Age	FURIN	0.011323	0.0020627	4.55e-08	0.000133022
All	Main	Age	HEPH	0.0114267	0.00208281	4.63e-08	0.000135412
All	Main	Age	PVALB	0.0108783	0.00198625	4.88e-08	0.000142669
All	Main	Age	UMOD	-0.0103684	0.00189609	5.12e-08	0.000149602
All	Main	Age	KITLG	0.0116559	0.00213272	5.2e-08	0.000152127
All	Main	Age	PLXDC1	0.0116992	0.00214095	5.23e-08	0.000152808
All	Main	Age	KDR	-0.0116514	0.00213855	5.72e-08	0.000167162
All	Main	Age	CYB5R2	0.0112898	0.00207249	5.75e-08	0.00016793
All	Main	Age	SFRP4	-0.0111726	0.00205333	5.95e-08	0.000173818
All	Main	Age	AFP	0.0112708	0.00207419	6.2e-08	0.000181107
All	Main	Age	GCG	0.00983781	0.00181398	6.56e-08	0.000191876
All	Main	Age	SCG3	0.0114538	0.00211213	6.58e-08	0.000192399
All	Main	Age	CES1	0.011539	0.00212962	6.75e-08	0.000197255
All	Main	Age	SPACA5_SPACA5B	0.0115347	0.00213065	6.92e-08	0.000202376
All	Main	Age	INHBC	0.0115431	0.0021346	7.16e-08	0.000209229
All	Main	Age	HYAL1	0.0112241	0.00207701	7.3e-08	0.000213468
All	Main	Age	TBCC	0.0113354	0.00209873	7.42e-08	0.000216893
All	Main	Age	MSRA	0.0113568	0.00211128	8.37e-08	0.000244698
All	Main	Age	SCRN1	0.0114572	0.00213348	8.79e-08	0.0002569
All	Main	Age	LCP1	0.0113485	0.00211678	9.23e-08	0.000269842
All	Main	Age	CDH5	0.011148	0.00208004	9.32e-08	0.000272315
All	Main	Age	BOLA2_BOLA2B	0.0110167	0.00205883	9.76e-08	0.000285322
All	Main	Age	BECN1	0.0112383	0.0021009	9.85e-08	0.000287979
All	Main	Age	KLK1	0.0113851	0.00213296	1.05e-07	0.000306672
All	Main	Age	NFKBIE	0.0113923	0.0021363	1.08e-07	0.000315045
All	Main	Age	ICAM5	0.0113229	0.00212487	1.1e-07	0.000321963
All	Main	Age	GLRX	0.0109324	0.00205295	1.12e-07	0.000328208
All	Main	Age	C1S	0.0113748	0.00213672	1.13e-07	0.000331237
All	Main	Age	CLUL1	0.0112744	0.00211831	1.14e-07	0.000333363
All	Main	Age	ENPP5	-0.01074	0.00201884	1.16e-07	0.000337818
All	Main	Age	PSIP1	0.0113212	0.00212863	1.16e-07	0.000340316
All	Main	Age	RASSF2	0.0112511	0.00211661	1.18e-07	0.000345715
All	Main	Age	MMP13	0.0113448	0.00213527	1.2e-07	0.000350536
All	Main	Age	NACC1	0.011344	0.00213724	1.23e-07	0.000360742
All	Main	Age	SUSD4	0.0107969	0.00203601	1.27e-07	0.000370187
All	Main	Age	ALDH3A1	0.0107283	0.00202534	1.31e-07	0.000382169
All	Main	Age	TNFRSF10C	0.0112839	0.00213075	1.32e-07	0.00038493
All	Main	Age	SAMD9L	0.0111958	0.00211633	1.36e-07	0.000396643
All	Main	Age	THBS2	0.0111157	0.00210239	1.38e-07	0.000403083
All	Main	Age	SNX15	0.0108933	0.00206201	1.41e-07	0.000412652
All	Main	Age	THPO	0.0107081	0.00202782	1.43e-07	0.000417708
All	Main	Age	AP1G2	0.0111457	0.00211865	1.59e-07	0.000464655
All	Main	Age	EPPK1	0.0109538	0.00208266	1.6e-07	0.000467737
All	Main	Age	LRRN1	-0.0108353	0.00206155	1.63e-07	0.000476937
All	Main	Age	PCDH17	0.0104433	0.00199244	1.76e-07	0.000515229
All	Main	Age	PRND	0.0111765	0.00213985	1.95e-07	0.000568534
All	Main	Age	SLAMF6	0.0110661	0.00211893	1.95e-07	0.000570064
All	Main	Age	GRPEL1	0.0107757	0.00206422	1.97e-07	0.000577112
All	Main	Age	MYOM2	0.0110942	0.00212545	1.98e-07	0.000578585
All	Main	Age	CEP170	0.0110928	0.00212584	2e-07	0.000583724
All	Main	Age	INSL5	0.0108701	0.00208567	2.06e-07	0.000603488
All	Main	Age	NID2	0.0104293	0.00200111	2.07e-07	0.000603637
All	Main	Age	IL1RN	0.0109341	0.00209842	2.08e-07	0.000607293
All	Main	Age	NUDC	0.0110473	0.00212404	2.19e-07	0.000638831
All	Main	Age	PARP1	0.0102842	0.00197797	2.21e-07	0.000644727
All	Main	Age	CD58	0.0106741	0.00205431	2.25e-07	0.000656522
All	Main	Age	RAB6A	0.0110291	0.00212305	2.26e-07	0.000660002
All	Main	Age	SELP	0.0103126	0.00199298	2.52e-07	0.000735609
All	Main	Age	IL13RA1	0.0108883	0.00211758	2.99e-07	0.000873398
All	Main	Age	CEACAM16	-0.0105305	0.00204886	3.02e-07	0.000883502
All	Main	Age	SLITRK1	0.0106485	0.00207491	3.15e-07	0.000919863
All	Main	Age	CKMT1A_CKMT1B	0.0108246	0.00210981	3.17e-07	0.000926537
All	Main	Age	KIT	-0.0106728	0.00208677	3.45e-07	0.00100808
All	Main	Age	CDKN1A	0.0107218	0.00209869	3.55e-07	0.00103856
All	Main	Age	ART3	0.00979086	0.00191789	3.62e-07	0.00105932
All	Main	Age	FCAR	0.0108587	0.00213002	3.76e-07	0.00109931
All	Main	Age	RARRES1	0.0109736	0.00215272	3.77e-07	0.00110131
All	Main	Age	HLA_DRA	0.0108531	0.00213007	3.82e-07	0.00111515
All	Main	Age	PTPRF	0.00979959	0.00192887	4.12e-07	0.00120372
All	Main	Age	PTPN1	0.010694	0.00210501	4.12e-07	0.00120501
All	Main	Age	NGRN	0.010701	0.00210696	4.15e-07	0.00121389
All	Main	Age	NAGA	0.0108174	0.00213116	4.22e-07	0.00123296
All	Main	Age	FABP9	-0.0107894	0.00213335	4.64e-07	0.00135589
All	Main	Age	FES	0.0105129	0.00208351	4.93e-07	0.00144084
All	Main	Age	BAX	0.0108215	0.00214621	5.02e-07	0.00146828
All	Main	Age	SPARCL1	0.0107056	0.00212874	5.37e-07	0.00157046
All	Main	Age	CEACAM20	0.0106058	0.00211421	5.73e-07	0.00167587
All	Main	Age	F7	0.0105478	0.00210994	6.27e-07	0.00183187
All	Main	Age	NINJ1	0.0106957	0.00214796	6.93e-07	0.00202498
All	Main	Age	DUSP29	0.0106966	0.00215229	7.27e-07	0.00212641
All	Main	Age	COMT	0.0104286	0.00209887	7.32e-07	0.00213949
All	Main	Age	SEMA3G	0.0105687	0.00212746	7.35e-07	0.00214971
All	Main	Age	LAMP2	-0.010086	0.00203044	7.37e-07	0.00215346
All	Main	Age	CYTL1	0.00988751	0.00199175	7.49e-07	0.0021884
All	Main	Age	CNDP1	-0.0103078	0.00208029	7.85e-07	0.00229361
All	Main	Age	DCTN1	0.0103567	0.00209193	8.02e-07	0.0023431
All	Main	Age	SERPING1	0.0104432	0.00211221	8.29e-07	0.00242247
All	Main	Age	HSPB1	0.00993789	0.00201018	8.31e-07	0.00242816
All	Main	Age	CDA	0.0105778	0.00213976	8.32e-07	0.002432
All	Main	Age	PLSCR3	0.0103576	0.00209558	8.36e-07	0.00244292
All	Main	Age	HDGF	0.0103246	0.00209159	8.63e-07	0.00252252
All	Main	Age	NDUFA5	0.0105506	0.0021375	8.64e-07	0.00252598
All	Main	Age	ACTN4	0.0105322	0.00213514	8.78e-07	0.002567
All	Main	Age	FKBP4	0.0101172	0.00205263	8.96e-07	0.00261781
All	Main	Age	CTRB1	0.0103816	0.00210777	9.12e-07	0.00266509
All	Main	Age	TNFSF14	0.0103351	0.00209992	9.29e-07	0.00271589
All	Main	Age	GUSB	0.00960649	0.00195676	9.88e-07	0.00288884
All	Main	Age	MDGA1	0.0101631	0.0020713	1e-06	0.00292969
All	Main	Age	CRISP3	-0.0104122	0.00212568	1.05e-06	0.00305487
All	Main	Age	MAVS	0.0104596	0.0021354	1.05e-06	0.00305612
All	Main	Age	GP2	0.0103189	0.00211178	1.11e-06	0.00324315
All	Main	Age	CELA3A	0.0101492	0.00208037	1.15e-06	0.00337306
All	Main	Age	LYVE1	0.00991434	0.0020341	1.18e-06	0.00344941
All	Main	Age	SRP14	0.0102087	0.00209546	1.19e-06	0.00348902
All	Main	Age	STAMBP	0.0101401	0.00208352	1.22e-06	0.00357639
All	Main	Age	BMP6	0.010408	0.00214121	1.26e-06	0.00368549
All	Main	Age	LAMP1	0.010346	0.0021288	1.27e-06	0.00370024
All	Main	Age	CTSE	0.00989027	0.002038	1.31e-06	0.00383349
All	Main	Age	TP53BP1	0.0103307	0.00213223	1.36e-06	0.00398768
All	Main	Age	PROS1	0.0100031	0.00206543	1.38e-06	0.004026
All	Main	Age	SPINT3	-0.00346585	0.000715641	1.38e-06	0.00402798
All	Main	Age	FBP1	0.0101948	0.002106	1.39e-06	0.00407123
All	Main	Age	AREG	0.0101584	0.00210162	1.44e-06	0.00422065
All	Main	Age	GIMAP7	0.0101593	0.00210204	1.45e-06	0.00423171
All	Main	Age	RNASE3	0.0102995	0.00213424	1.5e-06	0.00438685
All	Main	Age	ERBB2	0.0100271	0.00207973	1.53e-06	0.00448489
All	Main	Age	HSBP1	0.010052	0.00208676	1.57e-06	0.00458242
All	Main	Age	SARG	0.00994136	0.00206798	1.65e-06	0.00480873
All	Main	Age	AMPD3	0.00995415	0.00207524	1.73e-06	0.0050686
All	Main	Age	PRTG	0.010174	0.00212285	1.77e-06	0.00517008
All	Main	Age	PSPN	-0.00793315	0.00165556	1.78e-06	0.0051899
All	Main	Age	ITGA11	0.0100953	0.00210682	1.78e-06	0.00519253
All	Main	Age	EGFLAM	0.00989211	0.00206451	1.78e-06	0.0051978
All	Main	Age	INSR	0.010224	0.00213841	1.87e-06	0.00546999
All	Main	Age	PZP	0.00858127	0.00179504	1.88e-06	0.0054859
All	Main	Age	DNAJA2	0.00995042	0.00208225	1.89e-06	0.00553674
All	Main	Age	HS3ST3B1	0.0101496	0.00212478	1.91e-06	0.00558781
All	Main	Age	HDGFL2	0.0100831	0.00211104	1.92e-06	0.00559941
All	Main	Age	CCL19	0.0100211	0.00209912	1.94e-06	0.00566629
All	Main	Age	SH2D1A	0.00994661	0.00208382	1.95e-06	0.00568635
All	Main	Age	SCT	0.0100184	0.00210474	2.08e-06	0.00607077
All	Main	Age	QPCT	0.0101709	0.00213775	2.1e-06	0.00613569
All	Main	Age	GPHA2	0.0102238	0.00214938	2.11e-06	0.00616976
All	Main	Age	SLITRK2	0.00911392	0.00192047	2.23e-06	0.0065084
All	Main	Age	CFHR4	0.0101466	0.00214055	2.29e-06	0.00668549
All	Main	Age	PRSS27	0.0100051	0.0021138	2.37e-06	0.006916
All	Main	Age	JCHAIN	0.00997365	0.00210896	2.41e-06	0.00705364
All	Main	Age	S100A16	0.0101533	0.0021481	2.44e-06	0.0071423
All	Main	Age	PLXNB3	0.0100072	0.00212072	2.54e-06	0.00742054
All	Main	Age	NRCAM	0.01	0.00211929	2.54e-06	0.0074279
All	Main	Age	CST7	0.0100209	0.00212787	2.66e-06	0.00776738
All	Main	Age	CRKL	0.00973614	0.00206775	2.67e-06	0.00779681
All	Main	Age	BAG3	0.0099459	0.00211259	2.68e-06	0.00782182
All	Main	Age	TXLNA	0.00966975	0.00205455	2.69e-06	0.00787518
All	Main	Age	JPT2	0.00986851	0.00209842	2.74e-06	0.00801676
All	Main	Age	C1R	0.00979522	0.00209273	3.05e-06	0.0089266
All	Main	Age	CSF2	0.00983078	0.00210084	3.07e-06	0.00897681
All	Main	Age	IKBKG	0.00968789	0.0020706	3.08e-06	0.00900577
All	Main	Age	CRNN	0.00981514	0.00209893	3.12e-06	0.00911523
All	Main	Age	ITPR1	0.00995317	0.00213279	3.26e-06	0.00954315
All	Main	Age	FLT4	0.00964519	0.00206948	3.36e-06	0.00982544
All	Main	Age	TCOF1	0.00980303	0.00210928	3.58e-06	0.0104635
All	Main	Age	C5	0.0100068	0.00215315	3.58e-06	0.0104657
All	Main	Age	LAIR2	0.00995956	0.00214488	3.65e-06	0.0106744
All	Main	Age	ANPEP	0.00967235	0.00208388	3.69e-06	0.0107715
All	Main	Age	FAM13A	0.00986931	0.00212692	3.71e-06	0.0108407
All	Main	Age	TEX101	0.00693196	0.00149417	3.72e-06	0.0108847
All	Main	Age	CRADD	0.00958434	0.00207172	3.96e-06	0.0115865
All	Main	Age	SERPINA3	0.00991146	0.00214866	4.23e-06	0.0123512
All	Main	Age	TARBP2	0.00985659	0.00213734	4.25e-06	0.0124251
All	Main	Age	SULT2A1	0.00955535	0.00207661	4.46e-06	0.0130425
All	Main	Age	APEX1	0.00956825	0.00208643	4.8e-06	0.0140352
All	Main	Age	GSN	0.00979587	0.00213886	4.94e-06	0.0144397
All	Main	Age	SERPINC1	-0.00979392	0.00213918	4.98e-06	0.014548
All	Main	Age	ADAM12	0.00979526	0.00214015	5.01e-06	0.0146494
All	Main	Age	PLA2G1B	0.00950409	0.00208239	5.33e-06	0.0155669
All	Main	Age	FADD	0.00948721	0.00207901	5.34e-06	0.0156179
All	Main	Age	RAB44	0.00969091	0.00213089	5.75e-06	0.0168023
All	Main	Age	HLA_A	0.0097245	0.00213885	5.78e-06	0.0168974
All	Main	Age	FCN2	-0.00970529	0.00213737	5.94e-06	0.017367
All	Main	Age	FUS	0.00958115	0.00211007	5.94e-06	0.0173755
All	Main	Age	GOT1	0.00913407	0.00201601	6.23e-06	0.018202
All	Main	Age	SERPINF1	0.00943817	0.00208531	6.37e-06	0.0186107
All	Main	Age	GOLM2	0.00953931	0.00211035	6.54e-06	0.0191191
All	Main	Age	KLK13	0.00920671	0.00203995	6.76e-06	0.0197604
All	Main	Age	BACH1	0.00958016	0.00212433	6.87e-06	0.0200826
All	Main	Age	CD7	0.00955246	0.00212238	7.16e-06	0.0209347
All	Main	Age	SELE	0.00954075	0.00212516	7.55e-06	0.0220742
All	Main	Age	CSF1R	0.00881528	0.00196442	7.62e-06	0.0222744
All	Main	Age	NT5C	0.00934084	0.0020858	7.95e-06	0.0232431
All	Main	Age	CAMKK1	0.00961239	0.00214643	7.95e-06	0.0232435
All	Main	Age	NELL1	-0.009387	0.00210072	8.32e-06	0.0243276
All	Main	Age	PPIB	0.00931296	0.00208899	8.73e-06	0.0255202
All	Main	Age	SGSH	0.00948116	0.00212784	8.83e-06	0.0257974
All	Main	Age	LY75	0.00952183	0.00214281	9.33e-06	0.0272829
All	Main	Age	LAT2	0.00933369	0.00210341	9.6e-06	0.028075
All	Main	Age	IL6R	0.00939985	0.00211953	9.72e-06	0.028404
All	Main	Age	POMC	0.00908655	0.00205118	9.94e-06	0.0290572
All	Main	Age	LRRC37A2	0.00939832	0.00212319	1.01e-05	0.0295163
All	Main	Age	IL15	0.00920534	0.00207967	1.01e-05	0.0295376
All	Main	Age	CLSTN3	0.00945529	0.0021441	1.09e-05	0.0318472
All	Main	Age	VWC2L	0.00938506	0.00213087	1.12e-05	0.0326684
All	Main	Age	CD33	0.00939682	0.00213485	1.13e-05	0.0330753
All	Main	Age	HSDL2	0.00913426	0.00207763	1.16e-05	0.0338627
All	Main	Age	YES1	0.00914098	0.00208059	1.17e-05	0.0343317
All	Main	Age	ERMAP	0.00886478	0.00201834	1.18e-05	0.0345413
All	Main	Age	ST3GAL1	0.00936953	0.00213689	1.22e-05	0.0357338
All	Main	Age	ACHE	0.00888449	0.00202783	1.24e-05	0.0362899
All	Main	Age	TBCA	0.00898744	0.0020524	1.25e-05	0.036666
All	Main	Age	TCL1A	0.00897149	0.00204963	1.27e-05	0.0369791
All	Main	Age	GHRL	0.00917458	0.00209942	1.31e-05	0.0381844
All	Main	Age	BOLA1	0.00936777	0.002145	1.32e-05	0.0386717
All	Main	Age	CES2	0.0090235	0.00206746	1.34e-05	0.0391514
All	Main	Age	PVR	0.00926402	0.0021251	1.37e-05	0.0400869
All	Main	Age	ARSA	0.00933244	0.00214704	1.45e-05	0.0424489
All	Main	Age	GATD3	0.00921359	0.00212065	1.47e-05	0.0428275
All	Main	Age	MAMDC4	0.00924933	0.00212997	1.48e-05	0.0432582
All	Main	Age	CEND1	0.00938504	0.00216228	1.49e-05	0.0436747
All	Main	Age	APRT	0.00900117	0.00207824	1.56e-05	0.0455223
All	Main	Age	CFB	0.00921352	0.00213381	1.65e-05	0.0483218
All	Main	Age	SSC4D	-0.00883246	0.00204881	1.7e-05	0.0498298
All	Main	Age	CPE	0.00911252	0.00211455	1.72e-05	0.0501835
All	Main	Age	SNED1	0.00746751	0.00173512	1.76e-05	0.0514824
All	Main	Age	SIRT2	0.00897718	0.00208597	1.76e-05	0.0515144
All	Main	Age	OBP2B	-0.00837056	0.00196156	2.07e-05	0.06056
All	Main	Age	FGFBP2	0.00899162	0.0021074	2.08e-05	0.0607239
All	Main	Age	ZHX2	0.00891599	0.00209026	2.09e-05	0.0610442
All	Main	Age	CD164	0.00909488	0.00213259	2.1e-05	0.0612573
All	Main	Age	NUDT2	0.00909482	0.00213829	2.2e-05	0.06443
All	Main	Age	NT5E	0.00898136	0.00211217	2.22e-05	0.0647521
All	Main	Age	UBXN1	0.00881731	0.00207531	2.25e-05	0.0657686
All	Main	Age	PLA2G4A	0.00878127	0.00206707	2.26e-05	0.0659145
All	Main	Age	LDLR	0.00888257	0.00209107	2.26e-05	0.0660034
All	Main	Age	NAAA	0.00899087	0.00211903	2.31e-05	0.0674659
All	Main	Age	DSCAM	0.00861828	0.0020338	2.36e-05	0.0690911
All	Main	Age	NXPH1	0.00903526	0.00213942	2.52e-05	0.0735816
All	Main	Age	MAP3K5	0.00886201	0.00209988	2.55e-05	0.0745542
All	Main	Age	CPPED1	0.00875864	0.00207543	2.55e-05	0.074581
All	Main	Age	GAPDH	0.00865919	0.00205267	2.57e-05	0.0751258
All	Main	Age	BCR	0.00882759	0.00209715	2.68e-05	0.0782148
All	Main	Age	SMNDC1	0.00871768	0.00207109	2.68e-05	0.0782529
All	Main	Age	AKT1S1	0.00877913	0.00208654	2.7e-05	0.0788377
All	Main	Age	GHR	-0.00857088	0.00203708	2.7e-05	0.0788655
All	Main	Age	FDX1	0.00902804	0.0021462	2.71e-05	0.0791793
All	Main	Age	BAP18	0.00884588	0.00210779	2.83e-05	0.0826452
All	Main	Age	FNTA	0.00894579	0.0021397	3.03e-05	0.0885785
All	Main	Age	CDHR1	-0.00896675	0.00215445	3.29e-05	0.0961713
All	Main	Age	CD1C	-0.00883485	0.002126	3.38e-05	0.0988572
All	Main	Age	TRAF2	0.00858519	0.00206885	3.47e-05	0.101408
All	Main	Age	CTSO	0.00879304	0.00211957	3.49e-05	0.101952
All	Main	Age	BLNK	0.00855187	0.00206329	3.54e-05	0.103607
All	Main	Age	L3HYPDH	0.00866957	0.00209634	3.69e-05	0.107811
All	Main	Age	GBA	0.00884597	0.00215331	4.15e-05	0.121362
All	Main	Age	PTP4A3	0.00871378	0.00212158	4.17e-05	0.121814
All	Main	Age	TBC1D17	0.00870136	0.0021211	4.26e-05	0.124414
All	Main	Age	FUOM	0.00851895	0.00207911	4.35e-05	0.127051
All	Main	Age	CLEC1B	0.00821673	0.00200582	4.36e-05	0.127564
All	Main	Age	SEZ6	0.00878018	0.00214699	4.5e-05	0.131398
All	Main	Age	ERBB3	-0.00868001	0.00212503	4.59e-05	0.134167
All	Main	Age	NPTN	0.00878926	0.0021585	4.85e-05	0.14165
All	Main	Age	GLB1	0.00826417	0.00203141	4.92e-05	0.143921
All	Main	Age	SNAP29	0.00820962	0.00202339	5.16e-05	0.150691
All	Main	Age	BCAN	-0.00826368	0.00203811	5.22e-05	0.152478
All	Main	Age	MELTF	0.00841704	0.00207673	5.25e-05	0.153489
All	Main	Age	CRACR2A	0.00853237	0.00211391	5.64e-05	0.164754
All	Main	Age	RNF43	0.00855712	0.00212023	5.65e-05	0.165011
All	Main	Age	IMPACT	0.00827072	0.00205022	5.69e-05	0.166319
All	Main	Age	CAT	0.00818008	0.0020278	5.69e-05	0.166383
All	Main	Age	PDLIM5	0.00836224	0.0020756	5.82e-05	0.170029
All	Main	Age	PPP1R9B	0.00834561	0.00207356	5.92e-05	0.172971
All	Main	Age	NRP1	0.00840639	0.00208869	5.92e-05	0.173004
All	Main	Age	ACYP1	0.00824649	0.00204986	5.96e-05	0.174291
All	Main	Age	CORO6	0.00854112	0.00212562	6.08e-05	0.177838
All	Main	Age	SNAPIN	0.00854188	0.00214083	6.85e-05	0.200163
All	Main	Age	HCLS1	0.00825771	0.00207	6.87e-05	0.200799
All	Main	Age	GPKOW	0.00852282	0.00213965	7.04e-05	0.205863
All	Main	Age	ADAMTS15	0.00846895	0.00212719	7.1e-05	0.207574
All	Main	Age	ARHGAP1	0.0085519	0.00214854	7.13e-05	0.208402
All	Main	Age	CALB2	0.00807623	0.00203013	7.19e-05	0.210275
All	Main	Age	PRR4	0.00848146	0.00213304	7.25e-05	0.211996
All	Main	Age	AARSD1	0.0080485	0.00202664	7.4e-05	0.216359
All	Main	Age	SMPDL3A	0.00824505	0.00207659	7.43e-05	0.217148
All	Main	Age	AIF1L	0.00853989	0.00215836	7.87e-05	0.229991
All	Main	Age	SRPK2	0.00837498	0.00211742	7.91e-05	0.231302
All	Main	Age	TPR	0.00822803	0.00208054	7.93e-05	0.231807
All	Main	Age	CHIT1	0.00851413	0.00215296	7.93e-05	0.231937
All	Main	Age	ADGRF5	0.0079991	0.00202442	8.04e-05	0.235146
All	Main	Age	BOC	-0.0081951	0.00207467	8.09e-05	0.236361
All	Main	Age	LRIG1	0.00845068	0.00214153	8.22e-05	0.240278
All	Main	Age	USP25	0.00831306	0.00210705	8.25e-05	0.241026
All	Main	Age	LYN	0.00837685	0.00212509	8.37e-05	0.244517
All	Main	Age	EPHA4	0.008209	0.00208327	8.42e-05	0.24598
All	Main	Age	AKAP12	0.00845829	0.00214969	8.62e-05	0.251932
All	Main	Age	FLT3	-0.00838822	0.00213268	8.67e-05	0.253467
All	Main	Age	PIGR	0.00837904	0.00213143	8.74e-05	0.255561
All	Main	Age	YWHAQ	0.00820465	0.00208754	8.78e-05	0.256498
All	Main	Age	PCDHB15	0.00802676	0.0020446	8.94e-05	0.261262
All	Main	Age	GSTP1	0.00843098	0.00214816	8.98e-05	0.262437
All	Main	Age	RIDA	0.00819377	0.00209449	9.46e-05	0.276515
All	Main	Age	VPS37A	0.00826969	0.00211761	9.73e-05	0.284409
All	Main	Age	POSTN	0.00812164	0.00208497	0.000101317	0.296148
All	Main	Age	SCPEP1	0.00813372	0.0020921	0.000104476	0.305383
All	Main	Age	ASAH2	-0.00820493	0.00211567	0.000108676	0.317661
All	Main	Age	EHBP1	0.00811466	0.00209831	0.000113625	0.332127
All	Main	Age	BCAT2	-0.00830835	0.0021486	0.000113797	0.332628
All	Main	Age	CRX	-0.00825243	0.00215006	0.000127811	0.373593
All	Main	Age	HEXIM1	0.00806843	0.0021027	0.000128357	0.375188
All	Main	Age	DBH	-0.00812618	0.00212106	0.000131493	0.384355
All	Main	Age	APP	0.00772609	0.00201747	0.00013235	0.386858
All	Main	Age	TAB2	0.00786159	0.002053	0.000132491	0.38727
All	Main	Age	ARHGEF5	0.00815227	0.00213592	0.000139376	0.407397
All	Main	Age	PEPD	0.00808024	0.00211836	0.000140701	0.41127
All	Main	Age	DHPS	0.00816186	0.0021447	0.000145756	0.426045
All	Main	Age	HEPACAM2	0.00778016	0.00204457	0.000145945	0.426596
All	Main	Age	METAP2	0.00796559	0.00209393	0.000146616	0.428559
All	Main	Age	IL10RA	0.00817463	0.00215004	0.000147818	0.432072
All	Main	Age	ECE1	0.0081749	0.00215145	0.000149226	0.436189
All	Main	Age	TIGAR	0.00816864	0.00215056	0.000150038	0.43856
All	Main	Age	PON1	-0.00794828	0.00209716	0.000155136	0.453462
All	Main	Age	SERPINF2	-0.00807807	0.00213165	0.000155401	0.454238
All	Main	Age	UXS1	-0.00798844	0.002112	0.000159922	0.467452
All	Main	Age	GPI	0.00809007	0.00214428	0.000166118	0.485564
All	Main	Age	PLPBP	0.00782248	0.00207743	0.000171083	0.500075
All	Main	Age	CD36	0.00783043	0.00208031	0.000172038	0.502868
All	Main	Age	UBAC1	0.00758712	0.00201654	0.000173147	0.50611
All	Main	Age	RCC1	0.00808578	0.00215226	0.000177015	0.517415
All	Main	Age	PRKAB1	0.00801897	0.00214681	0.000192787	0.563517
All	Main	Age	PSMG4	0.00772094	0.00207109	0.000198447	0.58006
All	Main	Age	RETN	0.00799769	0.00214822	0.00020241	0.591645
All	Main	Age	KIRREL2	0.00795816	0.00214052	0.000206492	0.603575
All	Main	Age	SERPINB9	0.0077735	0.00209349	0.000210329	0.614793
All	Main	Age	RBP5	0.00782402	0.00210745	0.000210847	0.616306
All	Main	Age	PSME1	0.00781347	0.00210549	0.000212136	0.620073
All	Main	Age	THTPA	0.00788701	0.00212555	0.000212492	0.621115
All	Main	Age	GLA	0.00761865	0.00205472	0.000214752	0.627721
All	Main	Age	PYDC1	0.00787061	0.00212599	0.000219678	0.642118
All	Main	Age	PRG3	0.00780483	0.00211217	0.000225704	0.659733
All	Main	Age	PNPT1	-0.00793789	0.00214923	0.000227303	0.664407
All	Main	Age	NFATC1	0.0076641	0.00207582	0.000228436	0.667717
All	Main	Age	GLO1	0.00726199	0.001969	0.000231967	0.67804
All	Main	Age	MCEMP1	0.00791107	0.00214556	0.000232859	0.680646
All	Main	Age	ARHGEF12	0.00754236	0.00205175	0.000243161	0.71076
All	Main	Age	CEP112	0.00792131	0.00215494	0.000243325	0.71124
All	Main	Age	PADI2	0.00791371	0.00216013	0.000255288	0.746206
All	Main	Age	LRCH4	0.0077421	0.00211401	0.000256538	0.749862
All	Main	Age	FCER1A	0.007895	0.00215714	0.000258868	0.756672
All	Main	Age	ROBO1	0.00735159	0.00201542	0.000271459	0.793475
All	Main	Age	S100A3	0.0077703	0.00213139	0.000273592	0.799711
All	Main	Age	PHYKPL	0.00779389	0.00214017	0.000277781	0.811954
All	Main	Age	LHB	0.00776719	0.00213535	0.000282406	0.825474
All	Main	Age	MAEA	0.00782337	0.00215205	0.000284722	0.832241
All	Main	Age	DMP1	0.00762747	0.00209894	0.000286212	0.836597
All	Main	Age	TOR1AIP1	0.00764207	0.00210727	0.000294517	0.860875
All	Main	Age	PTH1R	0.00776334	0.00214492	0.000302674	0.884715
All	Main	Age	ANXA3	0.00754143	0.00208528	0.00030608	0.894673
All	Main	Age	ENO3	-0.0075931	0.00209976	0.00030646	0.895783
All	Main	Age	VTI1A	0.00751887	0.00207945	0.000306913	0.897106
All	Main	Age	GADD45GIP1	0.00769775	0.00212909	0.00030723	0.898034
All	Main	Age	TJAP1	0.00746133	0.00206666	0.000313402	0.916074
All	Main	Age	VSIG10	0.0077578	0.0021491	0.000314061	0.918
All	Main	Age	AGR3	0.00761595	0.00210993	0.000314322	0.918762
All	Main	Age	PARK7	0.00736277	0.00204683	0.000329589	0.96339
All	Main	Age	HMCN2	0.00758185	0.00210831	0.000330826	0.967006
All	Main	Age	PEAR1	0.00677609	0.00188521	0.000333158	0.973821
All	Main	Age	MMP8	0.00752937	0.00209532	0.000334331	0.97725
All	Main	Age	NTF3	0.00767356	0.0021384	0.000340708	0.99589
All	Main	Age	TNNI3	0.00475613	0.00214984	0.0270578	1
All	Main	Age	HNRNPK	0.00120398	0.00214798	0.575191	1
All	Main	Age	CEBPB	0.00425862	0.00215658	0.0484398	1
All	Main	Age	VIM	0.00422068	0.00215523	0.0503293	1
All	Main	Age	CHEK2	-0.00354167	0.00216579	0.102149	1
All	Main	Age	CRHR1	-0.00333295	0.00214554	0.12048	1
All	Main	Age	TSLP	-8.94e-05	0.00217206	0.967169	1
All	Main	Age	MFAP3	0.00142789	0.00215871	0.508398	1
All	Main	Age	TCL1B	-0.000416807	0.00216621	0.847438	1
All	Main	Age	DUOX2	-0.00220044	0.00216243	0.309004	1
All	Main	Age	CTF1	0.000618546	0.00216206	0.774838	1
All	Main	Age	AKR1C4	-0.000314523	0.00215677	0.88407	1
All	Main	Age	HEBP1	0.0022948	0.00216031	0.288249	1
All	Main	Age	SERPINB5	0.00255775	0.00214658	0.233582	1
All	Main	Age	HK2	-0.00156678	0.00216626	0.469602	1
All	Main	Age	GRK5	0.000892995	0.00214674	0.677472	1
All	Main	Age	VSTM2L	-0.0059759	0.00213972	0.00527492	1
All	Main	Age	TIA1	0.00294134	0.00213327	0.168114	1
All	Main	Age	CNPY2	0.00413644	0.00216795	0.0565359	1
All	Main	Age	VAMP5	0.00526579	0.00214631	0.0142363	1
All	Main	Age	SUSD1	0.00017792	0.00203635	0.930385	1
All	Main	Age	RCOR1	0.00224111	0.00215891	0.299363	1
All	Main	Age	CA5A	0.00602266	0.00207444	0.0037337	1
All	Main	Age	MTPN	0.00501761	0.00216582	0.0206201	1
All	Main	Age	CEP43	0.00372473	0.00214539	0.0826917	1
All	Main	Age	IRAG2	0.00754594	0.00211339	0.000364729	1
All	Main	Age	PON2	0.00236484	0.00216032	0.273793	1
All	Main	Age	WASF1	0.00366702	0.00213312	0.0857539	1
All	Main	Age	MPHOSPH8	0.00402987	0.00216357	0.0626658	1
All	Main	Age	DNAJB8	0.00283385	0.00214821	0.187266	1
All	Main	Age	GYS1	0.00263895	0.00211601	0.212494	1
All	Main	Age	ENTPD5	0.00686743	0.00210396	0.00111702	1
All	Main	Age	PAG1	0.0030627	0.00193247	0.113157	1
All	Main	Age	USP8	-0.00521178	0.00206089	0.0115191	1
All	Main	Age	ITGB1BP2	0.00290056	0.00202248	0.151684	1
All	Main	Age	CTSH	0.00554068	0.00211172	0.00876276	1
All	Main	Age	MSTN	-0.000953055	0.00197327	0.629162	1
All	Main	Age	ADH4	-0.000750696	0.00208135	0.718379	1
All	Main	Age	CLTA	0.00615365	0.00215861	0.00440677	1
All	Main	Age	EPHX2	0.000264287	0.00214206	0.901819	1
All	Main	Age	TP53INP1	-0.00247767	0.00216285	0.252118	1
All	Main	Age	AK1	0.00231033	0.00205686	0.261477	1
All	Main	Age	ANXA4	0.00160213	0.00212879	0.451779	1
All	Main	Age	ACOX1	0.000357908	0.00215713	0.868238	1
All	Main	Age	CNST	0.00704698	0.00206381	0.000651743	1
All	Main	Age	TSHB	-0.0044004	0.00210642	0.0368315	1
All	Main	Age	ACY1	0.000299036	0.00204873	0.883966	1
All	Main	Age	DOK2	0.00598206	0.00205569	0.00365449	1
All	Main	Age	AGXT	-0.00108995	0.00204563	0.594219	1
All	Main	Age	STK4	0.00390727	0.00208833	0.0614919	1
All	Main	Age	TGM2	0.00309317	0.00200933	0.123866	1
All	Main	Age	PRKAR1A	0.00663224	0.00210589	0.00166059	1
All	Main	Age	PM20D1	-0.00415057	0.00214574	0.0532142	1
All	Main	Age	MNDA	0.00234275	0.00212975	0.271459	1
All	Main	Age	TYRO3	0.00565363	0.00180841	0.0017959	1
All	Main	Age	PDCD6	0.00309952	0.00215749	0.15098	1
All	Main	Age	APLP1	0.00235258	0.00196161	0.230549	1
All	Main	Age	GSTA1	-0.00215732	0.00213233	0.311796	1
All	Main	Age	MEP1B	0.00370861	0.00211216	0.0792711	1
All	Main	Age	FCRL1	0.00305461	0.00203113	0.132768	1
All	Main	Age	QDPR	0.00679058	0.00205955	0.000994113	1
All	Main	Age	CD2AP	0.00241263	0.00206273	0.242291	1
All	Main	Age	DIABLO	0.00552883	0.00207568	0.00779308	1
All	Main	Age	LEP	-0.00113982	0.00160124	0.476652	1
All	Main	Age	ADGRG2	0.00212975	0.00210571	0.31194	1
All	Main	Age	NPTXR	0.000621072	0.00212242	0.76984	1
All	Main	Age	GRAP2	0.00490067	0.00203124	0.0159275	1
All	Main	Age	CDHR5	-0.00388043	0.0021302	0.0686622	1
All	Main	Age	THOP1	0.000840433	0.00205141	0.682081	1
All	Main	Age	AHCY	0.00651224	0.00213578	0.00232548	1
All	Main	Age	REN	-0.00512825	0.00208242	0.0138763	1
All	Main	Age	CD69	0.00456375	0.00192398	0.0177856	1
All	Main	Age	COL4A1	0.0068341	0.00214646	0.00147564	1
All	Main	Age	SFTPD	0.00746318	0.00212282	0.000448466	1
All	Main	Age	DDC	0.00660047	0.00207757	0.00151086	1
All	Main	Age	SDC4	-0.00488516	0.00201318	0.0153299	1
All	Main	Age	SNAP23	0.00355068	0.00191865	0.0643737	1
All	Main	Age	SERPINA12	0.000488794	0.00214514	0.819778	1
All	Main	Age	GH1	0.00427349	0.00199184	0.032034	1
All	Main	Age	CA13	0.00574663	0.00197109	0.00359154	1
All	Main	Age	KYAT1	0.00669858	0.00210394	0.001476	1
All	Main	Age	PLTP	0.0061192	0.00208968	0.00344711	1
All	Main	Age	CA4	0.00404454	0.00201403	0.0447598	1
All	Main	Age	IL1RL1	0.00571892	0.00197353	0.00379898	1
All	Main	Age	MET	0.0048651	0.00192634	0.0116286	1
All	Main	Age	MEGF9	-0.000899312	0.00204219	0.65972	1
All	Main	Age	CORO1A	0.00519935	0.00208624	0.0127761	1
All	Main	Age	CST6	-0.00678577	0.0019997	0.000703906	1
All	Main	Age	TIE1	0.00447264	0.00204066	0.0285129	1
All	Main	Age	CASP3	0.00448621	0.00205632	0.0292516	1
All	Main	Age	PTPRS	-0.00448721	0.00208472	0.0314841	1
All	Main	Age	BPIFB1	0.00644845	0.00209061	0.00206717	1
All	Main	Age	AZU1	0.00421871	0.00214304	0.0491423	1
All	Main	Age	PDGFA	0.00491318	0.00197753	0.0130552	1
All	Main	Age	PRTN3	0.00740838	0.00214219	0.000555043	1
All	Main	Age	FAP	0.00648148	0.00209738	0.00202749	1
All	Main	Age	AMY2A	0.00435912	0.00212375	0.0402461	1
All	Main	Age	BLMH	0.0071224	0.00212174	0.000803208	1
All	Main	Age	AMY2B	0.00389939	0.00212079	0.0661164	1
All	Main	Age	SERPINE1	0.00272333	0.00197846	0.168824	1
All	Main	Age	TFRC	-0.000354893	0.00205393	0.862836	1
All	Main	Age	APOM	-0.00510315	0.00212113	0.0162254	1
All	Main	Age	GP1BA	-0.00553487	0.00204161	0.00676518	1
All	Main	Age	SOD1	0.00286477	0.0020887	0.170356	1
All	Main	Age	FCGR3B	0.000254101	0.0020908	0.903282	1
All	Main	Age	PROC	0.00232864	0.00212971	0.274347	1
All	Main	Age	FETUB	-0.000800176	0.0020226	0.69243	1
All	Main	Age	CA1	0.00369093	0.00200908	0.0663418	1
All	Main	Age	CCL5	0.00650109	0.00194539	0.000847869	1
All	Main	Age	GGH	0.00732802	0.00215299	0.00067813	1
All	Main	Age	IL2	0.00576139	0.00216529	0.00785851	1
All	Main	Age	IL20RA	0.00332458	0.00216855	0.125413	1
All	Main	Age	EIF5A	0.00364773	0.00216165	0.0916696	1
All	Main	Age	RAB37	-0.0063342	0.00215304	0.0032991	1
All	Main	Age	IL4	-0.000785429	0.00216142	0.716356	1
All	Main	Age	IL1B	0.00582645	0.00212644	0.00619894	1
All	Main	Age	IL33	0.00487982	0.00215805	0.0238542	1
All	Main	Age	IL13	0.00403285	0.00216273	0.0623705	1
All	Main	Age	IL10	0.00400615	0.00216009	0.0637984	1
All	Main	Age	ARNT	-0.000540357	0.00217164	0.803523	1
All	Main	Age	TNFAIP8	0.00487796	0.00216512	0.0243699	1
All	Main	Age	LTO1	0.00338124	0.00217189	0.119673	1
All	Main	Age	LAP3	0.00654696	0.00215757	0.00244134	1
All	Main	Age	AMBN	-0.00680675	0.0021527	0.00159085	1
All	Main	Age	PREB	0.00712196	0.00216411	0.00101606	1
All	Main	Age	IL24	-0.0017177	0.00216682	0.428032	1
All	Main	Age	CEP164	-0.00133078	0.00214011	0.534126	1
All	Main	Age	NBN	0.00551321	0.00212422	0.00951764	1
All	Main	Age	FCRL3	0.00609028	0.00214688	0.00460302	1
All	Main	Age	ARTN	-0.000655423	0.00216773	0.762413	1
All	Main	Age	RABGAP1L	0.00687803	0.00211246	0.00114924	1
All	Main	Age	NCLN	0.00542371	0.00216245	0.0122167	1
All	Main	Age	IL22RA1	0.0044425	0.00216075	0.0399131	1
All	Main	Age	IL2RB	0.00525585	0.0021631	0.0151965	1
All	Main	Age	MYO9B	0.00344388	0.00215252	0.109773	1
All	Main	Age	AOC1	0.00278949	0.00215539	0.19575	1
All	Main	Age	IL20	0.00100278	0.00216902	0.643903	1
All	Main	Age	RGS8	-2.23e-05	0.00216193	0.991786	1
All	Main	Age	IL11	0.00431976	0.00217173	0.0468292	1
All	Main	Age	IL17F	0.00199358	0.00215993	0.356128	1
All	Main	Age	MVK	-0.000122626	0.00209233	0.953271	1
All	Main	Age	IL3RA	0.00501806	0.002089	0.0163914	1
All	Main	Age	SIT1	-0.00457636	0.00193165	0.0179248	1
All	Main	Age	FXYD5	0.00275889	0.0021551	0.200634	1
All	Main	Age	NRTN	0.00553391	0.00216202	0.0105528	1
All	Main	Age	DGKZ	0.00185356	0.00216359	0.391713	1
All	Main	Age	PRKCQ	-0.00190122	0.00217118	0.38132	1
All	Main	Age	NFATC3	-0.0031988	0.0021351	0.134241	1
All	Main	Age	GALNT3	0.00284474	0.0021034	0.176387	1
All	Main	Age	IL5	-0.000332085	0.00214015	0.876704	1
All	Main	Age	TANK	0.000625988	0.00216293	0.772293	1
All	Main	Age	SPRY2	0.00256332	0.00213603	0.230266	1
All	Main	Age	TPT1	2.55e-05	0.0021303	0.990448	1
All	Main	Age	YTHDF3	0.000801833	0.00215934	0.71043	1
All	Main	Age	WAS	0.00561274	0.00216133	0.00947682	1
All	Main	Age	PRDX3	0.00533076	0.00214163	0.0128878	1
All	Main	Age	ICA1	0.00331936	0.00215005	0.122782	1
All	Main	Age	IL1A	0.00184227	0.00216143	0.39413	1
All	Main	Age	GBP2	0.00211629	0.00215396	0.325967	1
All	Main	Age	CSF3	0.00133723	0.00206334	0.517002	1
All	Main	Age	AMN	0.00304117	0.00216259	0.159803	1
All	Main	Age	IFNG	0.00474528	0.0021497	0.0273992	1
All	Main	Age	FGF2	0.0056783	0.00212109	0.00748817	1
All	Main	Age	IFNLR1	0.00525081	0.00215386	0.0148617	1
All	Main	Age	NUB1	0.00593669	0.00213217	0.00541447	1
All	Main	Age	FOXO1	0.00119565	0.00208344	0.566112	1
All	Main	Age	VASH1	-0.00148475	0.00215635	0.491188	1
All	Main	Age	BID	0.00426757	0.00210066	0.0423342	1
All	Main	Age	METAP1D	0.00573039	0.00213468	0.00732595	1
All	Main	Age	TBC1D5	0.00720957	0.00210547	0.000629129	1
All	Main	Age	EPO	0.00568217	0.00204999	0.00562667	1
All	Main	Age	DAPP1	0.00228921	0.00206491	0.267725	1
All	Main	Age	TRIM5	0.00698874	0.00212045	0.000998481	1
All	Main	Age	ITGA6	0.00208469	0.00210681	0.322539	1
All	Main	Age	STX8	0.00704168	0.00211785	0.000900554	1
All	Main	Age	IL7	0.00137485	0.00211783	0.516298	1
All	Main	Age	CCL26	-0.0030317	0.00210121	0.149224	1
All	Main	Age	CLEC4C	-0.00451483	0.00211442	0.0328624	1
All	Main	Age	PSMG3	0.00462062	0.00204991	0.0243014	1
All	Main	Age	COL9A1	0.00723762	0.00214413	0.000750886	1
All	Main	Age	GOPC	0.00287942	0.00208821	0.168084	1
All	Main	Age	MAP2K6	0.006923	0.002105	0.00102364	1
All	Main	Age	NT5C3A	0.00550807	0.0020966	0.00867695	1
All	Main	Age	CASP2	0.000305671	0.00214781	0.886843	1
All	Main	Age	CLIP2	3.35e-05	0.0020868	0.987175	1
All	Main	Age	SELPLG	0.0015885	0.00196586	0.419161	1
All	Main	Age	NCF2	0.0067187	0.00211441	0.00150799	1
All	Main	Age	PTX3	0.00307425	0.00211705	0.146622	1
All	Main	Age	CLEC4A	-0.000839422	0.00208394	0.687135	1
All	Main	Age	OSM	0.000342646	0.00208372	0.869402	1
All	Main	Age	HSD11B1	0.00527517	0.00204456	0.00994852	1
All	Main	Age	IRAK4	0.0058895	0.00208695	0.00481919	1
All	Main	Age	DECR1	0.00242374	0.00209245	0.246871	1
All	Main	Age	AXIN1	0.00685337	0.00206821	0.000937358	1
All	Main	Age	ANXA11	0.00507121	0.00208985	0.01533	1
All	Main	Age	LTA	-0.000598357	0.00202952	0.768157	1
All	Main	Age	PIK3AP1	0.00288945	0.00210473	0.169959	1
All	Main	Age	MGMT	0.00557582	0.0020987	0.00795204	1
All	Main	Age	CLEC4G	0.000275246	0.00213768	0.897561	1
All	Main	Age	MICB_MICA	0.0054528	0.00214982	0.011276	1
All	Main	Age	BANK1	0.00203442	0.001993	0.307483	1
All	Main	Age	CD200R1	-0.000739998	0.00214004	0.729539	1
All	Main	Age	PLXNA4	0.00545648	0.00199093	0.00618648	1
All	Main	Age	CD84	-0.000902852	0.00212749	0.671338	1
All	Main	Age	TNFSF10	0.00481377	0.00210385	0.0222379	1
All	Main	Age	TLR3	0.00696521	0.00213866	0.00114572	1
All	Main	Age	HPCAL1	0.00713673	0.00208972	0.000650278	1
All	Main	Age	CD40LG	0.0059663	0.00201515	0.00310568	1
All	Main	Age	FKBP1B	0.000927812	0.00213267	0.663575	1
All	Main	Age	IDS	-0.0019217	0.00212478	0.365881	1
All	Main	Age	DFFA	0.00530365	0.00209987	0.011624	1
All	Main	Age	TNFSF12	0.00661284	0.00209681	0.00163595	1
All	Main	Age	CD22	0.00684208	0.00199547	0.000618625	1
All	Main	Age	LAT	0.00458397	0.0020112	0.0227601	1
All	Main	Age	GMPR	0.00425601	0.00206196	0.0391425	1
All	Main	Age	CD6	0.00339227	0.00203237	0.0952511	1
All	Main	Age	AGRP	0.0031218	0.0021219	0.141388	1
All	Main	Age	VEGFD	0.00256115	0.00214315	0.232214	1
All	Main	Age	KYNU	0.00297844	0.00211914	0.160031	1
All	Main	Age	DBNL	0.0053707	0.00205074	0.0088885	1
All	Main	Age	PKLR	0.00433968	0.00201807	0.0316436	1
All	Main	Age	NCK2	0.00174416	0.00207845	0.401477	1
All	Main	Age	MMP10	0.00432342	0.00214219	0.0437027	1
All	Main	Age	EGF	0.000448796	0.00200145	0.822597	1
All	Main	Age	MANF	0.00435115	0.00203487	0.0326146	1
All	Main	Age	MGLL	0.00412908	0.00197951	0.0371146	1
All	Main	Age	DNER	0.00325719	0.00197925	0.0999906	1
All	Main	Age	SHMT1	0.00391257	0.00214496	0.0682909	1
All	Main	Age	PTPN6	0.00383292	0.00202234	0.0581986	1
All	Main	Age	SCGB3A2	0.00749771	0.00210632	0.000380126	1
All	Main	Age	ANGPT1	0.00508573	0.00193627	0.00869166	1
All	Main	Age	PDGFB	0.00446787	0.00195393	0.0223242	1
All	Main	Age	EPCAM	0.00594369	0.00212882	0.00528835	1
All	Main	Age	DNPH1	0.00379361	0.00205617	0.0651882	1
All	Main	Age	LHPP	0.00427487	0.00204241	0.0364711	1
All	Main	Age	CTRC	-0.00462687	0.00206376	0.0250739	1
All	Main	Age	MEPE	-0.00212491	0.00208252	0.307684	1
All	Main	Age	CDON	-0.0068552	0.00208659	0.00103631	1
All	Main	Age	AGER	0.00106038	0.00212917	0.618523	1
All	Main	Age	IL1R2	0.00440164	0.0019766	0.0260676	1
All	Main	Age	SKAP2	0.00329	0.00199028	0.0984822	1
All	Main	Age	CXCL1	0.00617701	0.00207214	0.00290821	1
All	Main	Age	LGMN	0.00289653	0.00209998	0.167953	1
All	Main	Age	PNLIPRP2	0.000401124	0.00216236	0.852853	1
All	Main	Age	PON3	-0.00547908	0.00211912	0.0097935	1
All	Main	Age	MPIG6B	0.00348236	0.00189252	0.0659079	1
All	Main	Age	CXCL3	0.00478186	0.00198006	0.015825	1
All	Main	Age	NME3	0.00432047	0.00213548	0.0431884	1
All	Main	Age	SESTD1	-0.00313248	0.00213824	0.143085	1
All	Main	Age	FOSB	-0.000598422	0.00216263	0.782032	1
All	Main	Age	NDRG1	0.0046849	0.00216382	0.0304988	1
All	Main	Age	ODAM	0.000846978	0.00212727	0.69056	1
All	Main	Age	PTEN	0.000513602	0.00214806	0.811052	1
All	Main	Age	IFNL1	0.00359819	0.00216123	0.0960955	1
All	Main	Age	SMARCA2	-0.00253324	0.0021605	0.241129	1
All	Main	Age	COPE	0.00102934	0.00215763	0.633366	1
All	Main	Age	ATF2	0.00100324	0.00215717	0.641929	1
All	Main	Age	SLC16A1	-0.00259976	0.00215243	0.227259	1
All	Main	Age	KRT14	0.00316804	0.00214136	0.139178	1
All	Main	Age	ARID4B	0.00282534	0.00211176	0.181079	1
All	Main	Age	C19orf12	-0.00169107	0.00212815	0.426929	1
All	Main	Age	SCARB1	0.000271192	0.00215016	0.899645	1
All	Main	Age	AMFR	-0.00121966	0.00215027	0.570633	1
All	Main	Age	IL34	0.00401503	0.00215556	0.0626608	1
All	Main	Age	ATP5PO	0.00381103	0.00215226	0.0767625	1
All	Main	Age	SIGLEC15	-0.00101936	0.00215569	0.636357	1
All	Main	Age	KCNIP4	-0.000766138	0.00212279	0.718205	1
All	Main	Age	SLC27A4	0.00563852	0.00213314	0.00827502	1
All	Main	Age	METAP1	0.00020046	0.00215919	0.926039	1
All	Main	Age	TDGF1	0.00386156	0.00215994	0.0739592	1
All	Main	Age	RAB6B	0.000603374	0.00215981	0.779994	1
All	Main	Age	SSB	0.00294283	0.00216717	0.174645	1
All	Main	Age	PAK4	0.0011811	0.00216207	0.584934	1
All	Main	Age	SIRT5	0.00128701	0.00215802	0.550986	1
All	Main	Age	LYPD1	-0.000813035	0.00216432	0.707215	1
All	Main	Age	LIF	0.00476922	0.00212646	0.0250197	1
All	Main	Age	GLT8D2	-0.000659698	0.00216353	0.760461	1
All	Main	Age	RASA1	0.00256422	0.00216365	0.236105	1
All	Main	Age	DUSP3	0.000699694	0.00216544	0.746639	1
All	Main	Age	FGR	0.0053725	0.00215014	0.0125463	1
All	Main	Age	HSP90B1	5.49e-05	0.00215399	0.979672	1
All	Main	Age	MAPT	0.00290335	0.00216199	0.179455	1
All	Main	Age	CLSPN	0.00162968	0.00215993	0.450634	1
All	Main	Age	PADI4	0.00513705	0.00214293	0.0166128	1
All	Main	Age	IVD	0.00233576	0.00216294	0.280317	1
All	Main	Age	CETN2	9.71e-05	0.00214848	0.963962	1
All	Main	Age	STK24	0.00224225	0.00215428	0.298078	1
All	Main	Age	GGA1	-0.00409677	0.00215812	0.0578014	1
All	Main	Age	PBLD	-0.0068002	0.00213298	0.00145434	1
All	Main	Age	EPHA10	0.000558941	0.00217136	0.796885	1
All	Main	Age	GHRHR	0.0011937	0.00216011	0.580594	1
All	Main	Age	TPPP3	0.00511904	0.00216274	0.0180324	1
All	Main	Age	ATP6V1F	0.00288497	0.00215153	0.180109	1
All	Main	Age	GBP4	0.00372087	0.00216003	0.0851165	1
All	Main	Age	FKBP7	0.000814597	0.00216007	0.706128	1
All	Main	Age	PTS	0.00645763	0.0021338	0.00250713	1
All	Main	Age	PMVK	0.00343626	0.00200859	0.0872775	1
All	Main	Age	VSTM1	0.00165481	0.00216013	0.443727	1
All	Main	Age	ING1	0.00410077	0.00213425	0.0548238	1
All	Main	Age	CASP1	0.00651966	0.0021334	0.00227307	1
All	Main	Age	ILKAP	0.00456798	0.00214664	0.0334625	1
All	Main	Age	CERT	0.00458709	0.0021535	0.0332892	1
All	Main	Age	MRPL46	0.00300989	0.00214642	0.160987	1
All	Main	Age	CARHSP1	0.00328964	0.00208143	0.114159	1
All	Main	Age	KRT5	0.000574014	0.00207724	0.78232	1
All	Main	Age	SLIT2	0.0034316	0.00215349	0.111206	1
All	Main	Age	C2CD2L	0.00699902	0.00215685	0.00119401	1
All	Main	Age	ATXN10	0.00459179	0.0021603	0.0336656	1
All	Main	Age	PRTFDC1	0.00318032	0.00209553	0.129258	1
All	Main	Age	TST	0.00232308	0.00214377	0.278655	1
All	Main	Age	XRCC4	0.000305822	0.00216138	0.887494	1
All	Main	Age	FHIT	0.00342646	0.00213596	0.108834	1
All	Main	Age	CLSTN1	0.0011655	0.002133	0.584845	1
All	Main	Age	TDRKH	0.00745483	0.00212656	0.000465753	1
All	Main	Age	MAX	0.00245185	0.00214778	0.25377	1
All	Main	Age	DCTN6	0.00271722	0.00212087	0.200281	1
All	Main	Age	PTK7	0.0054143	0.00215712	0.0121533	1
All	Main	Age	WASF3	-0.00233605	0.0021652	0.280762	1
All	Main	Age	FMNL1	0.0042181	0.0021262	0.0474088	1
All	Main	Age	KLB	0.00686636	0.00213469	0.00131832	1
All	Main	Age	ISLR2	0.0039878	0.00213263	0.0616459	1
All	Main	Age	PFDN2	0.00426377	0.00215669	0.0481805	1
All	Main	Age	CASP10	0.00530247	0.00216545	0.0144246	1
All	Main	Age	DPEP1	-0.00201063	0.00208795	0.335681	1
All	Main	Age	MAP4K5	0.00452049	0.00211038	0.0323131	1
All	Main	Age	IL18RAP	-0.00564161	0.00212424	0.00797492	1
All	Main	Age	DARS1	0.00311164	0.00211082	0.140603	1
All	Main	Age	SKAP1	-0.00211268	0.00196677	0.282869	1
All	Main	Age	IMPA1	0.0039837	0.00215135	0.0642147	1
All	Main	Age	CLPP	0.0059923	0.00213465	0.00504694	1
All	Main	Age	EBAG9	0.00663114	0.002102	0.00163081	1
All	Main	Age	NGF	0.00430111	0.00216215	0.0468086	1
All	Main	Age	WWP2	0.00154221	0.00214183	0.471585	1
All	Main	Age	CHMP1A	0.00171021	0.00207533	0.410002	1
All	Main	Age	FKBP5	0.00693532	0.00209215	0.000933195	1
All	Main	Age	IFNGR2	0.00604321	0.00214519	0.00489391	1
All	Main	Age	GPC5	-0.00518078	0.00208463	0.0130288	1
All	Main	Age	MITD1	0.0026312	0.00202067	0.193019	1
All	Main	Age	NPM1	0.000197024	0.00208034	0.924557	1
All	Main	Age	PRDX1	0.00143636	0.0021059	0.495277	1
All	Main	Age	LPO	0.0035498	0.00214545	0.0981701	1
All	Main	Age	FRZB	0.00497913	0.0021162	0.018727	1
All	Main	Age	CCS	0.00577803	0.00202811	0.00443139	1
All	Main	Age	IPCEF1	0.0014873	0.00208634	0.476006	1
All	Main	Age	MATN3	0.00554395	0.00211633	0.00887009	1
All	Main	Age	RBKS	0.00723356	0.0020311	0.000377575	1
All	Main	Age	FUT8	0.000210302	0.00210121	0.920286	1
All	Main	Age	TBCB	0.00722949	0.00205717	0.000450823	1
All	Main	Age	EIF4B	0.00369668	0.00208679	0.0766375	1
All	Main	Age	LXN	0.00170048	0.00208777	0.41546	1
All	Main	Age	CDH3	0.00238775	0.00214304	0.265332	1
All	Main	Age	RWDD1	0.00681334	0.00207519	0.00104411	1
All	Main	Age	VTA1	-0.00189597	0.00208427	0.363116	1
All	Main	Age	CD8A	-0.00112743	0.00210709	0.592666	1
All	Main	Age	SEMA4D	-0.00532392	0.00213146	0.0125779	1
All	Main	Age	NSFL1C	0.00679269	0.00204657	0.000919564	1
All	Main	Age	CXCL13	0.00684848	0.00210494	0.00115897	1
All	Main	Age	PPCDC	0.00634466	0.00209962	0.00254483	1
All	Main	Age	BST2	0.00442302	0.00212163	0.0372218	1
All	Main	Age	SULT1A1	0.00704285	0.00205764	0.000632426	1
All	Main	Age	ENO1	0.00611646	0.00210663	0.00373184	1
All	Main	Age	OXT	7.32e-05	0.00209359	0.97213	1
All	Main	Age	BST1	0.00238589	0.00214087	0.265221	1
All	Main	Age	NCAN	-0.0019659	0.00198798	0.322834	1
All	Main	Age	RGMA	0.0051262	0.00213146	0.0162629	1
All	Main	Age	BIN2	0.00311697	0.00207184	0.132627	1
All	Main	Age	MIF	0.00591573	0.00209077	0.00470976	1
All	Main	Age	GGT1	0.00476001	0.00200669	0.0177839	1
All	Main	Age	STIP1	0.000551717	0.0020943	0.792241	1
All	Main	Age	AHSP	0.00215165	0.00199352	0.280576	1
All	Main	Age	SIGLEC5	0.00408751	0.00215102	0.0575431	1
All	Main	Age	HARS1	0.00370409	0.00210802	0.0790484	1
All	Main	Age	IL17RA	0.00616851	0.00215125	0.00418221	1
All	Main	Age	GP6	0.00663042	0.0020292	0.00110355	1
All	Main	Age	CNTN3	0.00469281	0.00197072	0.017347	1
All	Main	Age	NCAM2	-0.000761651	0.00214324	0.722347	1
All	Main	Age	MESD	0.00534033	0.00208327	0.0104375	1
All	Main	Age	MPO	0.00729077	0.00213917	0.000666944	1
All	Main	Age	MMP9	0.00114041	0.00210928	0.5888	1
All	Main	Age	PLA2G7	0.00579363	0.00215492	0.00723624	1
All	Main	Age	FCRL5	-0.00201869	0.00213516	0.344544	1
All	Main	Age	DSG2	0.0070906	0.00209055	0.00070814	1
All	Main	Age	SOD2	-6.1e-05	0.0020665	0.976462	1
All	Main	Age	CD177	0.00745842	0.00212746	0.00046538	1
All	Main	Age	TREML2	0.00380161	0.00208558	0.0684833	1
All	Main	Age	IL1RAP	-0.00686743	0.00209996	0.00109289	1
All	Main	Age	ALDH1A1	0.00099896	0.00207828	0.630807	1
All	Main	Age	MFGE8	0.00493112	0.00201085	0.014282	1
All	Main	Age	TXNRD1	0.00746763	0.00212704	0.00045674	1
All	Main	Age	IL7R	-0.0009389	0.00212497	0.658652	1
All	Main	Age	FYB1	0.00114151	0.00193881	0.556083	1
All	Main	Age	BLVRB	0.0038743	0.00202601	0.0559844	1
All	Main	Age	SPINK5	0.000212005	0.00206501	0.918239	1
All	Main	Age	CA2	0.00487002	0.00199037	0.0144997	1
All	Main	Age	LILRA2	0.00538301	0.00213168	0.0116392	1
All	Main	Age	CLPS	0.00631203	0.00214525	0.00329533	1
All	Main	Age	SCP2	-0.0055734	0.00214948	0.00958691	1
All	Main	Age	ANKRD54	0.000679657	0.00214807	0.751729	1
All	Main	Age	RABEPK	-0.00380677	0.00215638	0.0776582	1
All	Main	Age	VTCN1	-0.00128845	0.00215628	0.550221	1
All	Main	Age	SFTPA1	0.00575649	0.00216421	0.00788047	1
All	Main	Age	RAD23B	0.00671511	0.00215367	0.00184709	1
All	Main	Age	GH2	-0.00219784	0.00213573	0.303567	1
All	Main	Age	PSRC1	-0.00165224	0.00216767	0.446019	1
All	Main	Age	STX16	-0.000262553	0.00211633	0.90128	1
All	Main	Age	PQBP1	0.0037677	0.00211371	0.0748205	1
All	Main	Age	GSAP	-0.00112296	0.00216744	0.604444	1
All	Main	Age	HGS	-0.00120919	0.00214336	0.572713	1
All	Main	Age	PDP1	-0.000685297	0.00216711	0.751864	1
All	Main	Age	RNF41	0.00473296	0.00212984	0.0263814	1
All	Main	Age	SMAD1	0.00382334	0.00212943	0.0727312	1
All	Main	Age	MAGED1	0.00343223	0.00216251	0.112638	1
All	Main	Age	PDGFC	0.00157543	0.00213562	0.460789	1
All	Main	Age	PPM1A	-0.00135511	0.00214952	0.528489	1
All	Main	Age	KIR3DL1	0.0032205	0.00214467	0.133352	1
All	Main	Age	MZT1	0.00612628	0.00215033	0.00443104	1
All	Main	Age	RRM2	0.00194072	0.00215783	0.368557	1
All	Main	Age	ADCYAP1R1	-0.00143392	0.00216614	0.508066	1
All	Main	Age	FEN1	0.00467616	0.00213789	0.0288386	1
All	Main	Age	CA11	0.0040938	0.00214587	0.0565671	1
All	Main	Age	AKT3	0.0076884	0.0021455	0.000347195	1
All	Main	Age	BGN	0.00712851	0.00214414	0.000901448	1
All	Main	Age	BTC	0.0052464	0.00216166	0.015312	1
All	Main	Age	CCT5	0.0015063	0.0021462	0.482859	1
All	Main	Age	KLK12	0.00349056	0.00215634	0.105662	1
All	Main	Age	RANGAP1	-0.000117387	0.00215938	0.956653	1
All	Main	Age	ZBTB16	0.00234685	0.00214675	0.274434	1
All	Main	Age	NTF4	7.15e-05	0.00216156	0.973632	1
All	Main	Age	CEP20	0.00184069	0.00215262	0.392603	1
All	Main	Age	LSM1	-3.83e-05	0.00215888	0.985853	1
All	Main	Age	RUVBL1	0.00116886	0.00216297	0.588984	1
All	Main	Age	IKZF2	0.0015557	0.00215707	0.470864	1
All	Main	Age	FCGR2B	-0.00163105	0.00213109	0.444148	1
All	Main	Age	GFOD2	-3.59e-05	0.00216704	0.986784	1
All	Main	Age	BIRC2	0.00581743	0.00216086	0.00715842	1
All	Main	Age	SFTPA2	0.00249432	0.00212295	0.240164	1
All	Main	Age	STX6	-3.04e-05	0.00215703	0.988761	1
All	Main	Age	TBL1X	0.00359761	0.00212271	0.0902668	1
All	Main	Age	PSMA1	-0.00112453	0.00216625	0.60374	1
All	Main	Age	SH2B3	0.00123639	0.00211356	0.558627	1
All	Main	Age	PRKRA	0.00601531	0.00212103	0.00461415	1
All	Main	Age	DDX58	0.00722361	0.00214637	0.000778648	1
All	Main	Age	NAMPT	0.00388267	0.00215021	0.0711138	1
All	Main	Age	SUGT1	-0.00028819	0.00214522	0.893147	1
All	Main	Age	CHAC2	0.00298089	0.00212073	0.160001	1
All	Main	Age	GNE	0.000280321	0.00215974	0.896743	1
All	Main	Age	TP53	0.0018485	0.00216271	0.392811	1
All	Main	Age	FMR1	0.000510867	0.00216628	0.813592	1
All	Main	Age	MED18	0.00648101	0.00212422	0.00231099	1
All	Main	Age	CDC27	0.000679142	0.00215974	0.753209	1
All	Main	Age	FLI1	0.00333164	0.00215683	0.122581	1
All	Main	Age	STXBP3	0.00268385	0.00215305	0.212715	1
All	Main	Age	CEP85	0.00326782	0.00213723	0.126425	1
All	Main	Age	GSTA3	-0.000591159	0.00214072	0.782462	1
All	Main	Age	AKR1B1	0.00404209	0.002141	0.0591788	1
All	Main	Age	CEACAM3	-0.000184955	0.00216317	0.931871	1
All	Main	Age	ATG4A	0.000312463	0.00206957	0.880008	1
All	Main	Age	BAIAP2	-0.000441319	0.00210727	0.834136	1
All	Main	Age	ARHGAP25	0.00409207	0.00215014	0.0571633	1
All	Main	Age	CRH	-0.00374983	0.00214838	0.0810661	1
All	Main	Age	ENTPD2	0.000915326	0.00214688	0.669898	1
All	Main	Age	LYAR	0.00472243	0.00209186	0.0240835	1
All	Main	Age	HPGDS	0.000348055	0.00212939	0.870179	1
All	Main	Age	ITGB1BP1	-0.000887417	0.00216025	0.681268	1
All	Main	Age	ACAA1	-0.00024594	0.00209527	0.906572	1
All	Main	Age	TPMT	-0.00137009	0.00214779	0.523607	1
All	Main	Age	FOXO3	0.000475477	0.0021594	0.825746	1
All	Main	Age	STAT5B	0.00513665	0.002114	0.0151943	1
All	Main	Age	SF3B4	0.00213657	0.0021145	0.31241	1
All	Main	Age	SEPTIN9	0.00325942	0.00207018	0.11554	1
All	Main	Age	VPS53	0.00415138	0.00208642	0.04676	1
All	Main	Age	TACC3	0.00460309	0.00207909	0.026943	1
All	Main	Age	TBC1D23	0.00325691	0.00210682	0.122291	1
All	Main	Age	AIFM1	0.000231673	0.00212014	0.912998	1
All	Main	Age	SEZ6L2	0.00387715	0.00195084	0.0470125	1
All	Main	Age	CDKN2D	0.000321919	0.00210706	0.878587	1
All	Main	Age	RP2	0.00324297	0.00212698	0.127497	1
All	Main	Age	PSMD9	0.00548404	0.00203349	0.00705881	1
All	Main	Age	MME	-0.00114314	0.00208025	0.58271	1
All	Main	Age	INPPL1	0.00430467	0.00211732	0.0421783	1
All	Main	Age	KIFBP	0.00277435	0.00209377	0.185308	1
All	Main	Age	ERBIN	0.00264199	0.00209113	0.206583	1
All	Main	Age	ARSB	0.00693121	0.00211392	0.00106036	1
All	Main	Age	DCTN2	0.00470819	0.00211069	0.0258165	1
All	Main	Age	DRG2	0.00364682	0.00213932	0.0884144	1
All	Main	Age	ELOA	0.00692375	0.00209104	0.000945813	1
All	Main	Age	KAZALD1	0.00760799	0.00213789	0.000381545	1
All	Main	Age	CES3	0.0032438	0.00212784	0.127555	1
All	Main	Age	ATP6V1D	0.00403394	0.00213625	0.0591273	1
All	Main	Age	PPME1	0.00166488	0.00204244	0.41509	1
All	Main	Age	ICOSLG	0.00636219	0.00207636	0.00221266	1
All	Main	Age	OMG	0.00469194	0.00204438	0.0218349	1
All	Main	Age	PFKFB2	0.00515124	0.00209932	0.0142227	1
All	Main	Age	PODXL	0.00509882	0.00210575	0.0155511	1
All	Main	Age	IQGAP2	0.00665407	0.00213931	0.00189509	1
All	Main	Age	DNAJB1	0.00502561	0.00209482	0.016529	1
All	Main	Age	USO1	0.0011425	0.00213975	0.593443	1
All	Main	Age	AMIGO2	0.00547766	0.00180781	0.00247721	1
All	Main	Age	GPA33	0.00284176	0.00214033	0.184425	1
All	Main	Age	GALNT7	0.000157667	0.00215021	0.941554	1
All	Main	Age	MUC16	-0.00245635	0.00215832	0.255223	1
All	Main	Age	ALPP	0.00717892	0.00210736	0.0006709	1
All	Main	Age	HMBS	0.00328522	0.00199581	0.0999102	1
All	Main	Age	CALCOCO1	0.00519637	0.00203849	0.0108739	1
All	Main	Age	ITGB7	0.00549639	0.00204869	0.00735989	1
All	Main	Age	HAO1	0.00167256	0.00204166	0.41276	1
All	Main	Age	CA14	-0.00280407	0.00199059	0.159093	1
All	Main	Age	PRDX6	0.000368108	0.0020661	0.858611	1
All	Main	Age	FGF23	0.00100065	0.00211227	0.635742	1
All	Main	Age	GALNT2	0.000363035	0.00213052	0.864715	1
All	Main	Age	RTN4R	0.00147707	0.00212344	0.486758	1
All	Main	Age	SCLY	-0.00464909	0.00203698	0.0225746	1
All	Main	Age	HBQ1	-0.00173273	0.00203985	0.395738	1
All	Main	Age	CPVL	0.00512178	0.00213551	0.0165593	1
All	Main	Age	RILP	0.00293298	0.00205205	0.153077	1
All	Main	Age	ARG1	0.00667877	0.00207699	0.00132268	1
All	Main	Age	SORD	-0.00151539	0.00211398	0.473554	1
All	Main	Age	CRISP2	0.00159073	0.00193169	0.410328	1
All	Main	Age	HAGH	0.00482092	0.00194232	0.0131452	1
All	Main	Age	DSG3	-0.00156863	0.00209929	0.455021	1
All	Main	Age	WIF1	0.000296937	0.00213437	0.889368	1
All	Main	Age	HBEGF	0.00269152	0.00198773	0.175868	1
All	Main	Age	IDUA	0.0056167	0.00210801	0.00777392	1
All	Main	Age	CDC37	0.00531119	0.00211364	0.0120561	1
All	Main	Age	HTRA2	0.00184904	0.00209006	0.376435	1
All	Main	Age	PPP1R12A	0.00614144	0.00208421	0.00324987	1
All	Main	Age	CPXM1	0.00533444	0.00203038	0.00867254	1
All	Main	Age	DCXR	-0.00299569	0.00204569	0.143247	1
All	Main	Age	FOLR3	0.00074303	0.00215782	0.730625	1
All	Main	Age	PODXL2	-0.00747462	0.00210169	0.000384686	1
All	Main	Age	TEK	0.0067151	0.00203159	0.000965506	1
All	Main	Age	XPNPEP2	0.0029208	0.00214744	0.173943	1
All	Main	Age	SPARC	0.00387103	0.00200904	0.0541464	1
All	Main	Age	SRC	0.00334062	0.00201559	0.0976	1
All	Main	Age	CEACAM1	0.00150719	0.00212965	0.479205	1
All	Main	Age	LYPD3	0.00443817	0.00213741	0.0379833	1
All	Main	Age	RTKN2	-0.00332609	0.00215094	0.12218	1
All	Main	Age	DENND2B	0.000879136	0.00215713	0.683648	1
All	Main	Age	BHMT2	-0.00127791	0.0021596	0.554097	1
All	Main	Age	SNU13	0.000560887	0.00215673	0.794842	1
All	Main	Age	THRAP3	-0.00357726	0.00217127	0.0996052	1
All	Main	Age	TRAF3IP2	-0.00248733	0.00216299	0.250304	1
All	Main	Age	NOP56	-0.00312971	0.00214655	0.144994	1
All	Main	Age	SKIV2L	-0.00380442	0.00216064	0.0784284	1
All	Main	Age	LAMA1	-0.00168993	0.00216071	0.43424	1
All	Main	Age	TPM3	0.00557983	0.00215538	0.00970173	1
All	Main	Age	GCLM	0.00134682	0.00216627	0.534196	1
All	Main	Age	EIF2AK3	0.000931972	0.00214523	0.664017	1
All	Main	Age	MYH4	-0.00390343	0.00216277	0.0712524	1
All	Main	Age	ATP2B4	-0.0013901	0.00214934	0.517863	1
All	Main	Age	CASQ2	-0.00325302	0.00216417	0.132966	1
All	Main	Age	CACNA1H	-0.00203018	0.00214689	0.344449	1
All	Main	Age	ATP1B3	-0.000964677	0.00216735	0.6563	1
All	Main	Age	MED21	-0.00136691	0.00215944	0.526813	1
All	Main	Age	ADRA2A	-0.0032418	0.00214919	0.131617	1
All	Main	Age	TMED10	-0.00235657	0.00215804	0.274966	1
All	Main	Age	RAB39B	0.00232814	0.00216577	0.282516	1
All	Main	Age	RPS10	-0.0066148	0.00215689	0.0021927	1
All	Main	Age	HIP1	0.00222478	0.00215997	0.303131	1
All	Main	Age	MAP1LC3B2	-0.00121038	0.00216803	0.576714	1
All	Main	Age	REXO2	-0.00223816	0.0021684	0.302118	1
All	Main	Age	NXPE4	-0.00108667	0.00216668	0.616049	1
All	Main	Age	SLC12A2	-0.00164496	0.00216738	0.447966	1
All	Main	Age	ATP5F1D	0.00260165	0.00216931	0.230555	1
All	Main	Age	ACSL1	0.000340849	0.00215713	0.874465	1
All	Main	Age	UGDH	-0.00180647	0.00215088	0.401081	1
All	Main	Age	ITPA	-0.00322516	0.00210319	0.125321	1
All	Main	Age	EXOSC10	-0.00132706	0.00216362	0.539715	1
All	Main	Age	PDE4D	-0.00616127	0.00215836	0.00435376	1
All	Main	Age	RYR1	-0.00342144	0.00215764	0.112958	1
All	Main	Age	ACY3	0.00713199	0.00209638	0.000682088	1
All	Main	Age	NOS2	0.00203873	0.00215274	0.343732	1
All	Main	Age	HCG22	-0.00254761	0.00215777	0.237877	1
All	Main	Age	NECAP2	0.00207318	0.00215706	0.336612	1
All	Main	Age	RBM19	-0.00171714	0.00214298	0.423061	1
All	Main	Age	CYP24A1	0.000802508	0.00216888	0.711414	1
All	Main	Age	KRT17	0.00214262	0.00216377	0.322186	1
All	Main	Age	BRD3	-0.0018569	0.00214943	0.387747	1
All	Main	Age	ERVV_1	-0.000872949	0.00215628	0.685638	1
All	Main	Age	TSPAN15	-0.00286047	0.00215374	0.184285	1
All	Main	Age	UBQLN3	-0.00275494	0.00214439	0.19904	1
All	Main	Age	CD2	0.00651128	0.00215663	0.00256676	1
All	Main	Age	SHD	-0.000182474	0.00216229	0.932755	1
All	Main	Age	MEGF11	0.00205713	0.00215659	0.34026	1
All	Main	Age	NUP50	-0.00358257	0.00215521	0.0966143	1
All	Main	Age	PGLYRP4	0.000506729	0.00216828	0.815241	1
All	Main	Age	NUDT15	0.00265021	0.00216731	0.221546	1
All	Main	Age	TEF	-0.00159465	0.00216408	0.461287	1
All	Main	Age	SCGB2A2	-0.00543396	0.00216349	0.0120951	1
All	Main	Age	NEB	0.00382926	0.00216702	0.0773715	1
All	Main	Age	CPTP	-8.2e-05	0.00214803	0.969559	1
All	Main	Age	SLC51B	0.00659771	0.00215526	0.00223399	1
All	Main	Age	TTN	0.00553701	0.00214264	0.00983159	1
All	Main	Age	GASK1A	-0.00532916	0.00215514	0.0134903	1
All	Main	Age	MTR	-0.00119818	0.00214269	0.576093	1
All	Main	Age	SAT1	-0.00235646	0.00215026	0.273259	1
All	Main	Age	IGF2BP3	-0.000931927	0.00216175	0.666443	1
All	Main	Age	SART1	0.00565679	0.00213818	0.00821885	1
All	Main	Age	EXTL1	0.00247042	0.0021524	0.251209	1
All	Main	Age	NPR1	-0.00524667	0.00216016	0.0152357	1
All	Main	Age	ZCCHC8	0.00467546	0.00215908	0.0304692	1
All	Main	Age	ATP1B2	-0.00362335	0.00215696	0.0931448	1
All	Main	Age	USP47	-0.00397175	0.00216265	0.0664308	1
All	Main	Age	MYL1	0.00291707	0.00215991	0.176993	1
All	Main	Age	ARL2BP	0.000345408	0.00214621	0.872158	1
All	Main	Age	RAB33A	0.00194094	0.00214273	0.36514	1
All	Main	Age	IGHMBP2	-0.00226322	0.00215842	0.29451	1
All	Main	Age	ATP1B1	-0.000203161	0.00215514	0.924906	1
All	Main	Age	PMM2	-0.00511188	0.00214582	0.0173009	1
All	Main	Age	DDA1	-0.0027382	0.00214865	0.202677	1
All	Main	Age	ELOB	0.00476351	0.00216518	0.0279181	1
All	Main	Age	TRPV3	0.00265968	0.0021675	0.219941	1
All	Main	Age	IFNW1	-0.00119184	0.00216357	0.581787	1
All	Main	Age	ABRAXAS2	0.000369388	0.00211103	0.861114	1
All	Main	Age	HADH	-0.00305815	0.00216781	0.158487	1
All	Main	Age	GAMT	0.000879147	0.00216122	0.684211	1
All	Main	Age	NFYA	0.00500223	0.00215683	0.0204828	1
All	Main	Age	ENPEP	-0.00179482	0.00215053	0.404048	1
All	Main	Age	EDEM2	-0.00241929	0.0021539	0.261484	1
All	Main	Age	DHODH	0.0022072	0.00215631	0.306149	1
All	Main	Age	RIPK4	-0.00291876	0.00216838	0.178438	1
All	Main	Age	GBP6	-0.00302174	0.00216332	0.162629	1
All	Main	Age	PRKD2	-0.00299511	0.00215839	0.165397	1
All	Main	Age	ECI2	-0.000127633	0.00216101	0.952909	1
All	Main	Age	CALY	-0.00242794	0.00216372	0.261949	1
[truncated: 611,831+ more rows]
